# Supplementary material for: A GPS2-like protein interacts with HOS15 and HDA6 to form a repressor complex that regulates ABA signaling and drought adaptation in Arabidopsis
Source: Plant Commun. 2026 Apr 3;7(6):101843. doi: 10.1016/j.xplc.2026.101843 (PMC13261656; doi:10.1016/j.xplc.2026.101843)
Supplement: Supplemental Dataset 1. RNA-seq dataset S1 [file mmc2.csv]

GENEID	Col-0_1	Col-0_2	Col-0.ABA_1	Col-0.ABA_2	gpl-1_1	gpl-1_2	gpl-1.ABA_1	gpl-1.ABA_2
AT1G01010	5.273762	6.256334	6.48801	6.644351	3.207909	3.627851	7.486174	7.872132
AT1G01020	4.542525	4.906397	5.212649	4.593132	4.479156	4.356401	4.774171	4.861096
AT1G01030	1.302155	1.164474	0.983118	1.070059	1.552692	1.799514	2.008265	2.483754
AT1G01040	5.856395	5.641477	4.735651	4.795595	5.972006	6.2055	5.442937	5.749426
AT1G01046	1.70593	1.066773	1.592769	2.026209	3.200546	3.839654	3.614855	3.401873
AT1G01050	35.953751	36.365635	49.4431	48.792244	29.599234	27.647188	30.511065	28.018007
AT1G01060	1.994948	1.822366	10.006386	9.709049	0.786437	0.884047	0.305211	0.320138
AT1G01070	7.343383	7.166736	7.72915	7.77911	5.598484	5.236373	3.849029	4.038031
AT1G01073	0	0	0	0	0	0	0	0
AT1G01080	28.987423	27.391853	25.622492	25.14785	25.456125	27.410067	14.900787	14.734119
AT1G01090	83.613884	82.756996	134.241043	133.569717	134.564438	133.960205	88.822456	88.667351
AT1G01100	178.212158	178.591232	287.929718	283.573547	141.525711	142.330551	116.822083	121.678459
AT1G01110	3.169397	2.813761	4.419114	4.142398	3.295903	3.367099	0.782619	0.718559
AT1G01115	0	0	0	0	0	0	0	0
AT1G01120	31.1064	31.474607	23.253767	22.064322	26.958105	27.398592	166.1978	165.401062
AT1G01130	3.939758	4.316372	2.857285	3.408958	3.75408	4.119078	5.088329	3.511647
AT1G01140	43.804077	44.040409	36.47015	38.00164	16.021643	16.016163	28.509516	29.518814
AT1G01150	0.094078	0.079375	0.160551	0.135582	0.160022	0.196741	0.10089	0.022121
AT1G01160	23.495819	22.982681	33.662876	34.921165	32.111805	33.216724	32.977642	31.469301
AT1G01170	63.812893	63.084316	104.494102	104.926529	69.004456	67.249084	45.16227	45.836384
AT1G01180	12.176516	11.992275	9.061841	9.139174	13.716807	14.10805	9.069803	8.069702
AT1G01183	0	0.213328	0	0	0.096226	0.172912	0	0
AT1G01190	4.812465	4.688547	1.728659	1.576523	2.544292	2.48003	0.236866	0.327252
AT1G01200	1.235359	1.105872	1.600032	1.526973	0.686318	0.544727	0.133212	0.100797
AT1G01210	12.75067	14.426507	22.33453	23.027666	12.384981	10.712208	8.108449	7.337748
AT1G01220	5.238059	5.190388	4.757642	4.562122	4.686651	4.324278	3.678121	3.656556
AT1G01225	1.951452	1.95723	1.677915	1.855095	2.06655	2.301653	2.658322	2.526337
AT1G01230	30.412512	29.811781	36.041523	34.351101	42.860165	47.851101	42.225735	42.371578
AT1G01240	11.103699	11.283129	15.782951	15.404327	19.603704	19.049299	38.531837	38.908409
AT1G01250	1.361966	1.803242	2.526916	2.059804	0.462112	0.571913	1.737544	1.665695
AT1G01260	6.028951	6.509677	7.319372	7.259537	8.336798	8.725128	6.576516	6.820851
AT1G01270	0	0	0	0.105702	0	0	0	0
AT1G01280	0	0	0	0	0	0	0	0
AT1G01290	11.59354	11.411552	9.599693	10.793193	8.737051	9.058854	7.636147	6.740457
AT1G01300	44.503429	45.146717	38.343731	38.891064	52.406334	50.18824	25.897995	24.652533
AT1G01305	0.00191	0	0	0	0	0	0.040157	0
AT1G01310	0.056936	0.090009	0.055785	0.111893	0.034707	0	0.016402	0.027294
AT1G01320	33.02951	33.126526	31.138288	32.063622	20.315655	20.422993	19.40523	18.694782
AT1G01340	4.556196	4.69529	2.599738	2.680384	1.837956	2.001951	2.641699	2.682149
AT1G01350	11.221111	11.334836	14.955376	13.781647	12.894158	11.601895	12.629179	11.672543
AT1G01355	0.118309	0.102941	0.157863	0.11278	0.368094	0.190586	0.259346	0.062924
AT1G01360	9.382998	9.841939	11.315283	10.865104	8.202653	7.724526	13.51864	15.325979
AT1G01370	2.579917	2.665004	2.369067	2.339964	2.29464	2.589066	2.627697	2.475593
AT1G01380	2.518224	2.566397	1.777412	2.285246	2.066308	1.913255	1.334435	0.902619
AT1G01390	1.890306	1.83377	1.145855	1.231769	1.403399	1.556769	0.674678	0.709291
AT1G01400	0	0	0	0	0.025212	0	0	0
AT1G01410	0	0	0.03729	0	0.011164	0	0	0.005394
AT1G01420	7.486157	7.982672	5.442765	5.533497	4.48734	5.013686	9.109063	9.192135
AT1G01430	39.758759	39.317036	28.206463	27.399654	47.246693	46.463654	25.570498	25.264956
AT1G01440	8.791622	8.44756	6.644768	7.284369	10.4515	10.07488	6.982542	7.070566
AT1G01448	4.483621	4.868757	6.951666	6.740975	8.375245	7.892639	4.161747	3.941578
AT1G01450	0.218805	0.2007	0.123475	0.150816	0.324291	0.28015	0.098654	0.179756
AT1G01453	0.323022	0.383848	0.789105	0.550675	0.449946	0.397323	0.190891	0.125279
AT1G01460	0	0	0	0	0	0	0	0
AT1G01470	90.142159	89.254684	265.732849	268.228485	72.135162	72.884697	1082.828247	1086.5354
AT1G01471	0	0	0	0	0	0	0.081219	0.050969
AT1G01480	1.877357	1.837263	1.449941	1.215331	0.520959	0.595585	10.76507	11.707295
AT1G01490	77.043602	79.936211	81.841377	85.055969	72.177643	73.970741	162.706787	159.010117
AT1G01500	13.638254	13.930335	12.715567	12.350922	21.404558	20.859468	12.152343	12.417409
AT1G01510	18.751364	17.47051	22.455997	22.698957	20.918678	21.089613	12.540443	12.417277
AT1G01520	0.450918	0.538367	5.944383	5.469525	0.067937	0.058629	2.064387	1.819502
AT1G01530	0	0	0	0	0	0	0	0
AT1G01540	24.230537	25.43342	32.002056	33.322586	39.092155	40.241245	45.871025	46.349949
AT1G01550	106.025513	107.41507	80.042595	78.587097	114.018349	115.701874	125.884598	124.150192
AT1G01560	7.778771	8.463947	4.008798	3.577187	0.102641	0.184555	1.583442	1.693742
AT1G01570	0.572799	0.857087	1.200015	1.491964	1.075289	0.737314	1.952401	1.832302
AT1G01580	1.949914	1.824664	0.487602	0.604989	0.978393	1.073969	0.496885	0.606139
AT1G01590	0.045928	0.072188	0.004712	0.053626	0.00919	0.021578	0.020329	0.059332
AT1G01600	3.438383	3.119578	2.374554	2.18568	1.52128	1.44266	4.932702	4.428526
AT1G01610	30.817265	30.570736	26.319254	26.416317	24.190102	23.765705	86.809891	86.494301
AT1G01620	196.687897	202.346069	330.957581	335.727081	362.998108	360.467438	449.564575	444.957825
AT1G01630	33.298664	32.114925	22.505075	21.528666	22.331331	23.331556	28.646444	29.199183
AT1G01640	6.470579	6.55316	8.971566	8.836036	8.74704	9.24656	2.952701	2.816521
AT1G01650	12.405265	11.977051	17.865803	16.771133	13.902472	14.281885	41.099586	41.136173
AT1G01660	0.38159	0.485442	0.885001	0.740038	0.415286	0.468726	0.489208	0.373123
AT1G01670	0.54102	0.566528	0.424281	0.672342	0.495245	0.577872	1.147088	0.943165
AT1G01680	2.959378	3.001832	0.253335	0.247003	0.550031	0.550024	0.843194	0.772536
AT1G01690	2.220207	2.503289	1.899603	2.027547	2.856085	2.603314	2.311991	2.063741
AT1G01695	0.202343	0.17459	0.078574	0.148161	0.188017	0.106639	0.128198	0.223182
AT1G01700	0.745921	0.660266	1.013821	1.116613	0.981659	0.867585	1.05447	0.75336
AT1G01710	10.957157	10.322081	12.502275	12.427388	11.413927	11.415389	15.939689	15.951054
AT1G01720	26.014139	25.840601	60.472698	59.192875	13.182711	13.360592	104.732475	103.325279
AT1G01725	9.370562	8.882344	12.7104	11.553164	15.749475	13.518192	12.738651	11.11386
AT1G01730	22.271639	21.700306	35.753635	32.909142	21.955767	21.801044	27.829771	28.777981
AT1G01740	3.034015	3.028114	1.853159	2.003378	2.283926	2.496779	1.350365	1.559476
AT1G01750	4.725463	5.451934	9.225389	9.063185	10.304066	9.587055	3.228108	3.059588
AT1G01760	1.909161	2.042839	1.911777	2.571108	2.292555	2.457835	1.859938	1.7823
AT1G01770	7.026309	7.976731	13.461345	13.595042	10.103065	9.399747	13.829657	13.302381
AT1G01780	10.788474	10.056048	16.391222	16.141466	16.049454	16.463261	19.424488	17.376059
AT1G01790	18.103781	18.987482	9.415132	9.844336	13.532758	13.960284	8.452187	8.338122
AT1G01800	41.741829	44.359119	48.765114	49.936054	33.256393	32.432823	25.377691	25.91931
AT1G01810	0.705211	0.776332	0.394524	0.61949	0.232959	0.364505	0.546862	0.499321
AT1G01820	51.351013	51.585831	73.786339	73.573692	69.773636	72.090561	58.710262	56.13142
AT1G01830	7.951947	7.76817	10.472622	11.071601	4.956982	4.928759	10.682431	10.516748
AT1G01840	1.269375	1.019183	0.931403	1.038772	0.536595	0.864944	0.419886	0.414823
AT1G01860	4.851071	4.51732	5.458038	4.852886	5.88246	5.686368	4.496973	4.412077
AT1G01870	0	0	0	0	0	0	0	0.101002
AT1G01880	1.11289	0.928443	1.007291	1.245465	1.203832	1.202699	1.352216	1.387921
AT1G01890	0.104337	0	0	0	0.17927	0	0.101406	0.505011
AT1G01900	3.276748	2.927721	3.817638	3.876976	1.919833	2.639562	10.734385	10.640602
AT1G01910	23.041626	22.734135	26.176064	25.472088	27.778046	27.242668	23.739925	22.392277
AT1G01920	7.073485	7.081853	11.661651	11.58515	7.327631	7.080659	8.808443	8.926831
AT1G01930	6.267404	6.818813	8.100567	8.206724	6.354257	6.656201	6.810158	6.227251
AT1G01940	14.05391	14.3585	14.396567	14.591393	16.178642	15.087571	17.681162	19.115294
AT1G01950	6.690212	6.685677	6.365457	6.543711	5.913546	6.279456	3.369392	3.004319
AT1G01960	18.070116	18.227636	17.228495	16.628481	20.576626	20.815807	9.542444	9.808766
AT1G01970	9.466924	9.883655	11.512566	11.945024	11.080062	11.14675	10.343353	9.718757
AT1G01980	0.025228	0.012745	0.041466	0.062912	0.033637	0.011612	0.033506	0.023317
AT1G01990	13.476998	13.447654	15.861061	15.32157	21.216509	22.324265	11.292113	10.489719
AT1G02000	5.978181	5.828403	5.913859	5.703276	6.278596	5.756746	10.356054	9.518938
AT1G02010	2.681474	2.984405	3.026243	3.170887	2.442409	2.523086	2.36141	2.309564
AT1G02020	5.130058	5.035546	7.00627	7.040348	5.578738	5.520997	5.422925	5.439835
AT1G02030	0.172226	0.204215	0.434613	0.341922	0.224228	0.204673	0.686401	0.580111
AT1G02040	0.020974	0.014168	0.076656	0.025802	0.014607	0.021277	0.086325	0.029109
AT1G02050	4.517095	4.059306	9.856703	9.319416	5.759709	5.820968	3.443399	3.002738
AT1G02060	3.415936	3.049747	5.037631	5.161334	4.383855	4.642748	2.129107	2.11367
AT1G02065	0.902097	0.821438	1.215838	1.280201	1.609887	1.394793	1.401074	1.645245
AT1G02070	0.297981	0.424484	0.942014	0.731164	0.547243	0.676684	0.686337	0.505847
AT1G02074	0.15615	0.201274	0.78681	0.071187	0.322716	0.04529	0.471848	0.385458
AT1G02080	14.73944	14.711695	13.359477	13.74787	16.059883	15.999889	13.010649	13.314455
AT1G02090	24.437122	24.822834	25.477171	26.413452	19.907387	20.235445	25.564699	24.244366
AT1G02100	27.729256	28.375952	37.636078	37.336903	34.557358	33.535084	24.122419	24.976078
AT1G02110	11.227826	11.066208	17.835573	18.103168	14.110292	13.964128	5.342046	5.285028
AT1G02120	36.024849	37.960831	40.664986	42.591011	36.717487	36.429417	25.798592	26.428064
AT1G02130	29.02844	26.721596	28.006918	27.379936	32.833748	33.750423	34.21624	33.488529
AT1G02136	0	0	0	0.013213	0	0	0	0
AT1G02140	101.453995	97.679581	120.450981	122.155495	113.071419	114.200462	100.267883	107.360275
AT1G02145	8.541684	9.053867	9.873306	10.349658	10.53704	11.361329	6.288801	6.91193
AT1G02150	31.704475	32.757782	44.190739	45.685822	41.248524	42.553177	20.969706	20.696844
AT1G02160	19.659214	19.142962	23.909433	21.821671	22.801281	24.089184	21.671944	22.239054
AT1G02170	15.839755	15.205829	19.314692	18.466402	17.772686	17.748245	21.074059	19.912291
AT1G02180	4.162859	3.867778	4.436927	3.851005	3.820444	3.779017	2.140777	2.922143
AT1G02190	0.201615	0.081458	0.099672	0.066398	0.042245	0.033213	0.057306	0.071208
AT1G02205	11.090693	10.422961	9.316734	9.840004	4.883264	4.982368	21.231119	20.986984
AT1G02210	0	0	0	0.056454	0	0	0	0
AT1G02220	11.452739	10.532629	4.158795	4.397295	1.959467	2.224362	4.844732	4.748039
AT1G02228	0.040068	0	0.033726	0	0.056101	0.051973	0.163869	0.05735
AT1G02230	1.271971	0.930017	0.468874	0.500838	0.306391	0.26786	0.157503	0.112027
AT1G02250	0.159955	0.036636	0.091119	0.028148	0.043562	0.117485	0	0.055927
AT1G02260	4.937614	5.013676	6.995284	7.954835	6.411286	6.547152	4.840649	4.675519
AT1G02270	11.419855	10.755654	8.072004	7.519618	10.324448	10.829845	6.07587	6.647697
AT1G02280	34.4352	33.725914	78.470734	77.415398	61.110588	58.098251	31.598976	33.521667
AT1G02290	4.940696	5.949869	6.300037	7.207376	7.116746	6.711142	3.854565	4.519955
AT1G02300	14.85423	14.554554	14.299212	15.304217	13.509345	14.187149	10.627528	11.385246
AT1G02305	57.69503	59.43507	89.688728	89.693298	76.788376	78.967415	82.160004	81.165276
AT1G02310	0.812735	1.079191	0.373745	0.536151	0.126783	0.095176	9.908243	9.910942
AT1G02320	0	0.103091	0	0	0	0.096487	0.200053	0.061838
AT1G02330	20.389637	21.04528	23.373051	25.562988	21.184542	23.937302	22.059166	21.321594
AT1G02335	12.124876	12.211014	11.759892	13.214903	26.118418	27.565254	28.879753	29.872995
AT1G02340	20.03768	19.944254	23.033476	23.490616	25.718721	27.020563	15.567415	14.930558
AT1G02350	2.164555	2.406809	2.979165	3.728555	5.376462	5.660549	0.236854	0.372968
AT1G02360	24.921192	24.375683	6.358524	6.999435	12.083209	12.540684	25.725637	27.699993
AT1G02370	4.577757	4.973725	4.546415	5.336986	4.849484	4.879106	2.359276	2.794395
AT1G02380	1.346883	1.427647	1.614796	1.294825	2.147006	2.27983	3.292394	2.814818
AT1G02390	3.634656	3.286897	0.928139	0.761455	0.798441	0.674383	6.416719	5.913623
AT1G02391	0	0	0	0	0	0	0.014951	0
AT1G02400	14.150906	14.171653	8.956073	9.535516	6.515527	6.833112	66.538261	64.754738
AT1G02405	0.605826	0.44347	0.611943	0.451089	0.899262	0.723009	0.173179	0.564616
AT1G02410	11.204703	11.386353	10.931281	11.02473	8.467892	7.626832	8.380656	7.899132
AT1G02420	2.989091	2.796734	3.373909	3.688591	3.525528	3.836296	2.639081	2.225774
AT1G02430	2.343208	2.495035	1.534171	1.753816	2.231466	2.441391	2.195377	2.488241
AT1G02440	0.412703	0.367387	0.155228	0.15182	0.051975	0.143804	0.270947	0.324864
AT1G02450	2.623846	2.645697	0.26572	0.2835	0.267155	0.162119	0.488848	0.482981
AT1G02460	0.930649	0.826274	1.112529	0.98704	0.913423	0.698392	1.124568	1.072023
AT1G02470	2.535623	2.629042	7.296372	7.008081	0.810437	0.724156	4.237646	4.516377
AT1G02475	26.860462	24.107038	21.118723	21.345976	23.922153	24.464655	47.047756	44.780182
AT1G02480	0	0	0	0	0	0	0	0
AT1G02490	0.202431	0.139218	0.49745	0	0.096226	0.410687	0	0.167474
AT1G02500	332.153778	331.820892	340.418396	340.793884	261.223938	263.711609	290.38739	298.554688
AT1G02510	0	0	0	0	0.01905	0	0	0
AT1G02520	8.256047	8.244843	1.735357	1.928794	2.412525	2.483851	2.090887	1.856474
AT1G02530	0.052638	0.033625	0.074751	0.073156	0.032179	0.016073	0.023487	0.047267
AT1G02540	0.017091	0.022437	0.034609	0	0.015652	0.048299	0.109189	0.045584
AT1G02550	0	0.022202	0	0	0.022439	0	0.006955	0
AT1G02560	93.372307	94.995201	94.110397	94.548027	109.203323	107.873657	83.28949	81.009491
AT1G02570	0.876037	1.178497	1.703125	1.98897	0.88143	0.97903	0.192067	0.076476
AT1G02575	0.053563	0.070258	0.170472	0.412332	0.37633	0.288815	0.215572	0.120573
AT1G02580	0.300486	0.336116	0.073946	0.124111	0.022051	0.094844	0.093129	0.074198
AT1G02590	0	0	0	0.055591	0	0	0	0
AT1G02600	0	0	0	0	0	0	0	0
AT1G02610	13.255664	13.241755	6.392567	6.570611	17.767584	17.098675	19.170181	19.124994
AT1G02620	0.973657	1.148562	1.941272	1.994182	7.162152	6.888892	0.663051	0.659529
AT1G02630	0.162879	0.135448	0.603054	0.35382	0.366245	0.529003	0.412046	0.345541
AT1G02640	15.954791	14.550382	12.291657	12.386988	19.336124	19.466288	6.389168	6.332986
AT1G02650	0.735161	0.887777	0.615458	0.561824	0.838947	1.006289	0.561547	0.649899
AT1G02660	35.530781	35.052193	14.068229	13.89535	22.305374	22.078276	76.375359	77.503883
AT1G02670	0.692761	0.810384	0.735279	0.731559	0.538192	0.580957	6.538329	6.61054
AT1G02680	9.326457	9.350921	14.751706	14.706381	12.674403	12.23944	13.819282	15.42439
AT1G02681	0.04869	0	0.060282	0	0.049811	0	0	0.099022
AT1G02690	6.834349	6.501763	7.105172	7.141102	8.366706	7.831879	5.763103	5.833702
AT1G02700	0.416638	0.503547	0.943215	0.960554	0.574457	0.566554	6.096963	6.016695
AT1G02710	2.285368	3.031811	1.987304	2.248073	4.088429	4.270611	4.736811	4.569397
AT1G02720	3.876311	3.813632	4.847899	4.90861	4.696337	4.824354	2.522542	2.469451
AT1G02730	9.899342	10.083546	7.037323	7.283945	6.419399	6.763276	3.737077	3.421288
AT1G02740	6.482876	6.881143	6.776447	6.775142	6.579852	6.056309	4.159241	3.703926
AT1G02750	9.075804	9.115401	12.660298	12.39535	12.378457	12.620091	12.600723	13.27269
AT1G02760	0	0	0	0	0	0	0	0
AT1G02770	0.903909	1.069172	0.757416	0.993971	0.869111	0.725432	0.829856	0.719952
AT1G02780	377.57309	373.959961	536.238281	510.623749	394.242493	383.471802	355.830627	349.389496
AT1G02790	0.03373	0	0.014259	0.013452	0.029715	0.033986	0.030581	0.039719
AT1G02800	1.506139	1.823562	0.78032	0.66591	0.545333	0.593469	0.181082	0.319783
AT1G02810	3.219329	2.658149	2.712809	2.868094	3.452307	2.678592	0.539325	0.398604
AT1G02813	0.035461	0.049861	0.0317	0	0	0.042725	0	0
AT1G02816	8.003524	7.462332	16.959801	15.786884	15.869684	15.758971	98.26506	99.053474
AT1G02820	1.826655	2.16576	7.88226	7.069827	2.065016	2.293401	0.512966	0.756285
AT1G02830	0	0	0	0.059733	0.049115	0	0	0
AT1G02840	52.813435	56.194542	115.465912	107.016655	88.454956	89.759827	75.87133	85.461586
AT1G02850	17.459787	16.973797	26.124287	24.123907	3.442131	3.559197	17.231611	17.980822
AT1G02860	13.864948	14.70794	12.897009	12.886656	14.155903	15.373268	13.296138	12.795128
AT1G02870	16.310966	16.072115	25.997272	26.428242	22.557041	21.450432	25.212467	22.750443
AT1G02880	11.738116	10.934368	10.157599	9.109476	8.402489	9.309989	11.853724	12.26324
AT1G02890	23.251335	22.889856	19.093149	18.436016	23.008026	23.083073	19.73527	20.53599
AT1G02900	22.587719	24.664505	14.193588	12.527597	21.179598	21.200394	22.026123	24.134829
AT1G02910	18.294739	17.339458	16.941347	16.141882	15.516063	15.651925	14.189507	13.613153
AT1G02920	400.426086	398.537323	123.529297	127.217377	59.504749	59.65815	302.263458	294.560547
AT1G02930	336.424652	330.923096	152.76384	148.892197	33.830681	32.27298	610.823181	613.693848
AT1G02940	0.410986	0.508237	0.101476	0.156702	0.047801	0.052811	0.14573	0.209603
AT1G02950	7.110871	7.917694	10.337657	10.568166	8.677097	7.624666	9.181632	8.525214
AT1G02952	0.051845	0.086214	0.15706	0.097956	0	0.068665	0.101556	0
AT1G02960	8.401903	8.555454	11.316815	11.207298	9.435421	9.448977	6.601407	6.392608
AT1G02965	0	0	0	0	0	0.010852	0	0
AT1G02970	1.414757	1.319471	1.267483	1.176674	0.887028	0.775428	0.475341	0.369779
AT1G02980	0.033135	0.085814	0.025011	0.009766	0.032048	0.044201	0.048851	0.148921
AT1G02990	4.997235	5.19241	4.141479	4.342199	4.934041	4.923516	5.208434	5.172571
AT1G03000	8.965432	8.63038	8.323507	8.938669	9.400517	9.092571	4.916197	5.461583
AT1G03010	0.36411	0.448269	1.572707	1.358313	0.955838	0.740037	1.745546	1.604728
AT1G03020	1.254742	0.939834	0.216831	0.372864	0.347845	0.919277	0.254007	0.300392
AT1G03022	0	0	0	0	0	0	0	0
AT1G03030	9.139136	9.012534	11.492088	11.32828	7.652723	7.375739	15.572911	14.871199
AT1G03040	20.732716	19.851942	22.726557	23.118073	20.426067	19.225014	25.33152	24.951359
AT1G03050	0.028119	0.089487	0.025976	0.011952	0.130454	0.088713	0.214748	0.243252
AT1G03055	0.731848	1.0119	0.223286	0.298245	0.231332	0.239874	0.404833	0.14177
AT1G03060	5.832955	6.039548	5.770641	5.804298	4.50567	4.680057	3.292485	3.269582
AT1G03070	1.151329	1.061107	1.076898	0.825507	1.114436	0.561753	3.193091	3.611897
AT1G03080	17.605524	18.52507	21.281319	20.739758	13.091551	13.520549	24.950521	25.432432
AT1G03090	22.94223	22.336414	138.781052	138.209808	91.352692	88.86544	134.074524	136.157715
AT1G03100	1.131963	1.143363	1.100656	0.994575	0.523113	0.554808	0.618516	0.585833
AT1G03103	0.032931	0	0	0	0.025259	0	0	0
AT1G03106	0.15343	0.323749	0.293044	0.233269	0.120359	0.219344	0.204116	0.320869
AT1G03110	5.39791	5.187664	5.893198	5.852164	4.060178	3.848823	2.773883	2.635326
AT1G03120	0.373826	0.285614	0.648056	0.761285	0.427844	0.241832	2.42691	2.211379
AT1G03130	596.73468	597.198792	174.06369	174.3069	548.656799	543.640747	168.644363	169.825668
AT1G03140	30.107533	29.836092	51.253986	52.314186	55.036224	58.739353	32.723434	33.150715
AT1G03150	14.757039	14.945074	15.935894	14.958461	24.647604	25.908607	20.313688	21.762924
AT1G03160	13.409312	14.073072	13.144417	13.266193	16.827843	17.58742	12.952072	13.460818
AT1G03170	0.652179	0.717626	0.604772	0.541459	0.195284	0.170432	0.169973	0.045849
AT1G03180	1.997748	1.702616	1.844198	1.645533	1.649096	1.724609	1.237971	1.347924
AT1G03190	4.239472	3.563324	4.091395	3.621776	3.278761	3.332551	3.585174	3.877122
AT1G03200	1.578448	1.347804	1.322764	2.164728	1.344315	1.728097	1.212609	0.66914
AT1G03210	16.157583	15.969123	27.532696	26.787157	10.437736	10.126334	5.241608	6.065179
AT1G03220	243.041183	244.368057	101.54464	100.044403	102.428276	100.273941	117.465622	114.501106
AT1G03230	28.602074	28.6024	16.664007	16.12356	25.597219	27.847954	19.482853	20.459412
AT1G03240	0.11316	0.208798	0.03743	0.046705	0	0	0.136351	0.1057
AT1G03250	16.571693	17.224613	15.334016	14.823102	13.702547	15.492964	18.153811	18.10672
AT1G03260	6.450408	6.75702	8.11185	8.239079	7.676519	7.016938	4.160579	5.016596
AT1G03270	1.220496	1.288059	1.185941	1.363309	0.925818	0.806564	0.664886	1.014904
AT1G03280	16.560169	16.652542	16.279457	17.900667	16.566263	15.111271	21.471031	20.950607
AT1G03290	14.800353	15.275279	23.032997	23.907642	11.61367	12.910598	35.326538	34.083916
AT1G03300	1.838927	1.604653	1.552237	1.312636	2.59006	2.307339	0.874419	1.320907
AT1G03310	12.369031	12.04333	7.886559	7.429508	5.588954	5.574328	3.310005	3.400199
AT1G03320	0.431038	0.228885	0.214426	0.248232	0.0209	0.19632	0.157233	0.07937
AT1G03330	24.414066	25.23143	32.017792	32.136738	29.164831	31.000248	35.017132	34.17535
AT1G03340	1.591335	1.620236	1.484357	1.397578	0.838452	0.709377	0.85781	0.734095
AT1G03350	28.007269	29.081194	30.969629	30.65501	34.43549	34.423908	38.480698	37.988808
AT1G03360	6.712051	6.901135	7.902225	8.655184	5.41973	5.111005	4.220625	4.919146
AT1G03365	7.012963	6.695204	7.663837	8.058656	7.580987	7.433178	5.943856	6.046922
AT1G03370	9.102206	9.359347	7.84781	7.387105	6.025625	5.926619	8.05773	8.213595
AT1G03380	12.488699	13.446354	14.132056	13.754691	19.624924	19.807911	17.483055	17.831972
AT1G03390	0.015733	0.012793	0.030825	0.038361	0.008956	0.057154	0.034387	0.033084
AT1G03400	9.555248	8.798141	8.466784	7.455409	8.844655	8.434616	9.834333	10.914453
AT1G03410	6.326609	4.521423	5.920566	4.399096	3.760311	3.586686	2.943413	1.107102
AT1G03420	2.823011	7.792665	6.602366	11.607887	12.944031	14.106371	2.315942	6.482542
AT1G03430	14.186423	13.896482	8.625183	9.018036	14.938941	15.594834	10.838987	11.48418
AT1G03440	6.419241	6.261741	6.472378	5.939156	8.68899	7.871387	3.776963	3.044488
AT1G03445	0.071586	0.033646	0.033161	0.009303	0.039274	0.009482	0.015283	0.033019
AT1G03457	4.012957	3.633965	4.178922	4.240027	7.421639	7.077654	3.936628	4.041716
AT1G03470	4.770876	5.331246	4.460241	4.974147	5.310952	5.356567	11.579849	13.035707
AT1G03475	71.793655	71.934799	71.099174	70.196678	87.651756	87.150642	44.31345	45.303101
AT1G03490	0	0	0.065162	0.024114	0.041629	0	0	0
AT1G03495	5.033679	4.658446	2.884823	3.468044	3.099595	3.018319	2.086435	2.373351
AT1G03502	1.581524	1.231672	1.152203	1.269351	2.054922	1.732527	1.524648	1.238607
AT1G03506	1.127316	1.277387	1.673069	1.828522	3.843493	2.960032	1.9069	2.14891
AT1G03510	1.12902	0.833443	1.48066	1.443528	0.675817	0.81894	0.827127	0.731601
AT1G03515	0	0	0	0	0	0.075045	0	0
AT1G03520	4.976907	4.986183	5.595727	5.458679	7.813241	7.740289	13.342175	12.325234
AT1G03530	6.44649	6.709865	7.872599	7.996651	5.904202	5.865244	3.053916	3.000361
AT1G03540	0.851513	0.980045	1.016864	0.800447	0.767281	0.856517	0.658086	0.555899
AT1G03545	0.882621	0.936987	0.865256	0.833617	0.763807	0.89824	0.868016	0.733065
AT1G03550	6.805664	6.864131	6.690116	6.318828	7.096155	7.094414	5.49796	6.392814
AT1G03560	3.716838	4.551249	3.672216	4.528402	5.483918	5.856759	2.715568	2.483939
AT1G03570	0	0	0	0	0	0	0.101406	0
AT1G03580	2.078688	1.606124	4.191767	4.153228	6.418948	6.244588	0.975634	1.259597
AT1G03590	12.641433	11.84986	12.942344	12.685658	14.133245	13.935067	24.273634	23.920715
AT1G03600	143.895935	140.056274	153.899216	151.556274	236.872665	227.933319	93.015976	89.200912
AT1G03610	22.965469	21.387453	38.312775	38.237411	46.732079	45.674721	27.980043	28.257595
AT1G03620	1.662168	1.644669	1.955216	1.74697	2.999161	2.908006	3.885678	3.296079
AT1G03630	69.346298	68.859268	30.464516	29.742216	29.639988	28.26857	23.896009	25.968369
AT1G03640	0	0	0	0	0	0	0	0
AT1G03650	2.043052	2.346014	3.109695	3.475101	1.05387	1.467497	2.20638	1.789383
AT1G03660	1.390834	1.470963	1.00386	1.216225	1.312707	0.855574	0.456327	0.677401
AT1G03670	0.057044	0	0	0.012734	0	0	0.053963	0.052711
AT1G03680	146.863174	148.012985	104.902863	108.236938	195.215134	192.655624	104.098854	101.370415
AT1G03687	5.503241	4.841967	7.981588	7.72534	5.735572	6.31925	3.665906	3.594283
AT1G03700	0.756278	0.908011	0.658611	0.283083	0.56292	0.72169	7.67501	7.813944
AT1G03710	0.180594	0.102261	0.103731	0.090053	0.33131	0.337688	0.91981	0.988166
AT1G03720	0	0	0	0.013069	0	0	0.036383	0
AT1G03730	13.813961	14.75608	4.232315	4.857934	8.025555	7.819753	10.397346	10.867862
AT1G03740	24.501692	24.558817	11.639237	11.84717	27.301941	27.567755	27.483793	26.979101
AT1G03743	0	0	0	0.194439	0	0	0	0
AT1G03746	0	0	0	0.068395	0	0	0	0
AT1G03750	2.762434	2.621302	3.060036	2.942974	2.826365	2.554988	2.766379	2.6656
AT1G03760	5.05444	5.048612	9.139021	9.005158	6.335024	6.100267	6.992222	7.085997
AT1G03770	5.308381	5.384618	5.003148	5.023629	4.657823	4.173388	6.141222	6.356582
AT1G03780	3.491163	3.413007	2.857428	2.749413	3.419915	3.244077	2.989425	3.055531
AT1G03790	0.345512	0.429668	0.892188	1.081883	0.761607	0.915304	35.683189	35.507912
AT1G03800	0.859717	1.095173	0.545009	0.731034	0.850645	0.70953	1.77859	1.955447
AT1G03810	0	0.0735	0	0	0	0	0	0
AT1G03820	11.30961	10.636765	10.570691	10.269805	6.785246	8.086926	1.883794	2.485125
AT1G03830	4.174498	3.552416	4.038486	4.021222	2.898784	3.043157	1.732628	1.631821
AT1G03840	1.530086	1.242051	0.755427	0.599855	1.20339	1.279735	0.308188	0.334158
AT1G03850	47.644154	46.909492	19.714743	18.618786	37.76659	37.609051	12.535874	11.857747
AT1G03860	31.76412	31.243301	34.705227	35.438942	29.687035	29.255045	29.86137	31.836802
AT1G03870	91.759117	88.970551	80.441368	80.272919	219.987839	216.741013	26.507927	27.417963
AT1G03880	0	0	0	0	0.081671	0.066589	0.250441	0.179243
AT1G03890	0.020181	0	0.026155	0	0	0	0	0
AT1G03900	56.057003	57.338604	79.705559	82.578682	70.530891	69.454018	83.881409	85.807777
AT1G03905	1.961502	2.352311	2.741261	2.580202	1.628498	1.719339	5.313596	5.102959
AT1G03910	23.367796	23.652443	37.057587	37.26606	26.920485	26.649597	22.132442	22.297762
AT1G03920	0.951155	0.840311	0.518543	0.568155	1.299165	1.083225	0.516033	0.60959
AT1G03930	10.122561	9.934902	11.190233	11.901031	12.633433	12.428347	10.264519	10.977796
AT1G03935	3.569034	3.631901	4.922942	4.271816	9.914552	7.696749	4.625047	5.27998
AT1G03940	3.414391	3.364831	2.297106	2.573685	1.738602	2.548329	2.048268	1.745739
AT1G03950	9.633597	9.62728	11.254857	10.953548	11.111844	10.697256	16.624163	15.690804
AT1G03960	4.171216	4.014712	2.99814	3.051486	4.915043	4.406712	2.690417	2.517235
AT1G03970	25.331018	25.214071	27.836081	25.675516	26.752632	26.32165	11.54036	11.066145
AT1G03980	0.154912	0.437188	0.251012	0.155374	0.24907	0.213716	0.151765	0.201152
AT1G03982	0	0	0	0	0	0	0	0
AT1G03990	1.068156	0.87535	0.704617	0.795991	0.991077	0.806598	1.121568	0.932352
AT1G04000	5.927332	5.754213	3.753455	3.460748	4.636003	4.408696	5.21261	5.344453
AT1G04010	3.300414	3.068229	2.930704	2.621818	2.005712	2.115124	1.842449	2.004783
AT1G04020	2.909001	2.725608	2.493562	2.541254	1.422589	1.562174	1.465782	1.393329
AT1G04030	2.691792	2.856892	3.114717	2.789119	3.078415	2.930573	2.540493	2.51247
AT1G04040	107.976242	105.505676	111.937416	112.268822	108.540749	107.307617	64.041405	62.776993
AT1G04050	1.480313	1.587686	1.398305	1.401568	0.93346	0.861256	0.6149	0.677867
AT1G04070	6.630152	6.50826	7.141722	6.228913	8.124079	7.566742	10.789026	10.175897
AT1G04080	28.225513	30.42996	35.505417	35.923855	30.833731	30.6541	29.896002	29.616837
AT1G04090	0.328408	0.380415	0.259451	0.372243	0.236818	0.388352	0.562971	0.467026
AT1G04100	2.451454	2.75741	1.971063	2.02608	2.424363	2.490801	2.983027	2.862979
AT1G04110	2.750267	2.84808	1.565344	1.800339	1.890452	2.149438	0.774484	0.892968
AT1G04120	14.838675	14.190557	15.652725	15.533837	9.363506	9.371355	21.265787	21.275892
AT1G04130	4.434825	4.816541	5.714291	5.708273	2.73952	2.985494	4.049285	4.012904
AT1G04140	27.709702	27.112171	32.143982	32.24308	45.426289	46.93557	36.880791	36.471977
AT1G04150	0.088956	0.051393	0.108421	0.048903	0.049933	0.040227	0.053289	0.062815
AT1G04160	1.501934	1.612363	1.398615	1.372482	0.938237	1.231078	1.159999	1.21907
AT1G04170	52.381901	50.900391	63.327995	61.006348	58.296371	58.054707	40.944199	40.168667
AT1G04171	0	0	0	0	0	0	0	0
AT1G04180	1.95075	1.682036	5.653151	5.461685	5.153008	4.79255	0.431737	0.548891
AT1G04190	17.247471	16.929781	19.866869	19.405361	13.567994	13.897847	8.831674	9.021037
AT1G04200	8.681149	8.50927	7.589945	7.583521	7.75919	8.073173	8.9054	8.832354
AT1G04210	12.853538	12.542819	10.93778	10.549222	12.411379	13.120412	10.109392	9.970469
AT1G04220	3.891519	4.118333	5.585452	5.484171	3.134194	3.16221	95.556892	95.680069
AT1G04230	5.928651	6.044787	8.10536	7.869649	5.547446	6.36506	6.07058	5.428834
AT1G04240	23.367962	24.36731	36.051998	34.871597	50.44017	51.397064	18.687286	19.419527
AT1G04250	27.731863	29.226341	23.194262	23.6768	21.959967	23.411808	11.179152	10.862481
AT1G04260	14.110105	14.118368	20.259146	18.60556	19.42654	20.122183	19.382225	20.291208
AT1G04270	225.240097	229.34993	321.851593	326.995544	237.977371	243.977921	182.881027	183.985596
AT1G04280	36.257755	36.988796	29.6556	29.036491	29.054224	29.316694	24.825724	25.115902
AT1G04290	12.973259	13.796703	12.087403	11.877316	8.709811	10.065496	11.205164	11.927356
AT1G04295	0.645626	0.669769	0.774636	0.76115	0.731838	0.616826	0.310497	0.67349
AT1G04300	17.250406	17.693609	31.628332	31.009369	32.119312	32.118786	24.569292	23.94997
AT1G04310	4.847981	5.413723	14.94145	14.794806	5.797999	6.083696	30.704802	31.069712
AT1G04320	0.104337	0.103091	0	0	0.051501	0.042128	0.101406	0
AT1G04330	0.914654	1.019409	1.549664	1.448997	0.454064	0.462906	0.437163	0.369139
AT1G04340	10.555229	10.894028	11.237405	11.251105	14.502519	12.986503	18.804255	17.147472
AT1G04350	16.6154	16.170088	6.539014	6.457042	6.615508	7.016328	7.491897	7.707787
AT1G04360	3.444578	3.169302	2.500644	1.78831	2.563308	2.677198	3.39974	3.541969
AT1G04370	0.041527	0	0.063028	0	0	0.038163	0.114019	0.05628
AT1G04380	0.113452	0.185999	0.094933	0.111309	0.117617	0.128849	0.083529	0.118886
AT1G04390	2.536363	2.461248	2.674266	2.529583	2.592324	2.425002	2.77569	2.617425
AT1G04400	64.414528	64.037216	70.446198	68.429703	75.041237	72.152031	106.042007	105.828636
AT1G04410	393.822998	395.38269	490.893982	483.749847	420.726807	416.596527	249.295197	255.243088
AT1G04420	33.088509	33.486889	42.55407	41.869381	36.411091	37.048401	20.244209	20.754116
AT1G04425	4.488189	4.029592	5.6417	6.101108	11.510958	11.820561	8.34525	9.303037
AT1G04430	45.071144	43.715725	49.303707	49.245148	50.93338	51.769741	34.703751	35.979202
AT1G04440	28.374203	29.026239	23.649685	24.754782	32.78912	31.365389	50.502647	50.960323
AT1G04445	0.310196	0.483875	0.274737	0.230345	0.035969	0.150586	0.063305	0.055658
AT1G04450	0.022251	0.040211	0	0	0.03328	0.008636	0.019609	0.020758
AT1G04457	0	0	0	0	0	0	0	0
AT1G04470	0.047294	0.015431	0	0.007192	0	0	0.008494	0.006658
AT1G04480	81.520592	78.509972	113.988785	117.911667	93.456863	94.980957	74.184456	73.020729
AT1G04490	0.668048	0.516225	0.616012	0.681026	0.487662	0.415134	0.786687	0.416728
AT1G04500	0.121382	0.122038	0.165843	0.077052	0.156367	0.17112	0.251444	0.21488
AT1G04501	0	0	0	0	0.013427	0	0	0
AT1G04510	21.030945	20.868143	31.568951	33.307396	22.82103	22.00684	16.746277	16.317652
AT1G04520	4.739763	4.542348	5.776579	5.857119	2.964821	2.855616	0.993856	1.112915
AT1G04530	25.882364	23.938156	17.895601	19.416401	16.476957	15.20328	13.383082	13.455711
AT1G04540	1.040651	0.807036	0.963517	1.096526	0.892777	0.7759	0.205058	0.14345
AT1G04550	11.238327	11.653925	11.798161	10.656689	12.035021	12.052696	6.098021	5.23328
AT1G04555	5.381339	5.188828	5.761384	5.931748	3.718878	4.243253	6.394249	5.242275
AT1G04560	0	0.097424	0.196405	0.074671	0.064038	0.033855	3.522762	4.102818
AT1G04570	0.189585	0.201388	0.496649	0.530367	0.188423	0.169288	0.994198	1.060602
AT1G04580	0.071261	0.089376	0.147319	0.128573	0.029988	0.026708	0.046799	0.046047
AT1G04590	9.625516	9.612504	13.111738	13.016908	7.981734	7.319252	6.347044	6.119564
AT1G04600	0.060115	0.122626	0.091968	0.032547	0.043601	0.066554	0.065261	0.053487
AT1G04610	1.622294	1.755463	2.091225	2.037851	2.992853	3.216665	0.41047	0.428082
AT1G04620	5.278745	4.691581	23.602625	25.24402	16.594309	15.382845	20.571936	20.763855
AT1G04625	0.048629	0.05029	0.009027	0.01366	0.041763	0.087988	0.09071	0.025481
AT1G04630	25.436687	24.093718	29.664326	29.092438	22.653898	20.807911	23.258139	22.989944
AT1G04635	1.978266	2.900015	2.2137	2.223615	1.585323	1.407969	0.799799	0.773067
AT1G04640	15.88635	15.340299	17.184965	19.176985	18.582045	19.074638	13.569494	13.482698
AT1G04645	0.100957	0.055928	0	0.036803	0	0	0.085189	0.050092
AT1G04650	0.842857	0.918191	0.564996	0.494677	0.764485	0.691753	0.318841	0.33478
AT1G04660	2.989554	3.54361	1.362871	1.202852	2.395927	2.275826	0.946194	0.950425
AT1G04670	0	0	0	0	0	0	0	0
AT1G04680	42.973797	44.232979	35.17725	34.756454	24.473745	23.753597	22.399603	22.333946
AT1G04684	0	0	0.07633	0	0	0	0	0
AT1G04690	48.614956	47.394474	52.693115	49.496826	46.365288	46.176586	62.817665	62.031403
AT1G04700	0.752051	0.896589	0.546342	0.56655	0.715749	0.761812	0.488033	0.514797
AT1G04710	7.850043	6.919426	6.213841	6.326477	4.218677	4.330314	5.282046	5.598691
AT1G04720	0	0	0	0	0	0	0	0
AT1G04730	1.726681	1.840153	1.48051	1.657306	1.20366	1.591402	0.898143	0.831116
AT1G04750	42.172127	41.218281	48.653568	48.2239	59.191128	59.738823	65.346596	62.425251
AT1G04760	2.161327	2.017748	2.033291	1.666121	2.660499	2.39412	1.294342	1.739509
AT1G04770	21.274399	21.285917	11.297486	11.078135	10.183372	10.058751	14.117392	15.460407
AT1G04778	1.027682	0.881668	1.443659	1.26186	0.723264	0.94847	0.288974	0.703385
AT1G04780	20.639458	21.423473	19.571182	20.230146	21.340429	22.035353	35.440475	36.936943
AT1G04790	9.945084	8.964453	10.450731	11.010405	10.599895	11.645708	10.085753	10.121954
AT1G04800	134.924576	137.929138	177.759644	181.087234	121.389999	129.753815	55.236282	55.448059
AT1G04810	19.119625	18.552839	24.817968	25.563892	19.678362	20.312065	18.259056	17.665174
AT1G04820	211.314224	207.701584	247.876312	249.24942	146.841568	143.960587	152.499237	152.439575
AT1G04830	12.015877	11.637817	20.436829	19.555994	14.205139	14.512054	19.720985	19.871435
AT1G04840	0.581476	0.61148	0.582121	0.600882	0.348974	0.49581	0.447242	0.366955
AT1G04850	60.605202	59.047386	79.835876	78.453484	52.592812	54.064182	63.875904	61.892109
AT1G04860	9.479711	9.642644	9.603776	9.596364	10.66637	10.880574	8.301676	9.125278
AT1G04870	15.504912	16.41202	23.276848	22.520111	12.94807	12.997685	10.398065	10.751165
AT1G04880	0.22958	0.181953	0.188313	0.163182	0.298742	0.269275	0.201662	0.375688
AT1G04890	0	0	0	0	0	0	0	0
AT1G04900	4.803528	4.758894	7.041231	6.838706	3.578581	3.449239	3.605372	3.820079
AT1G04910	14.763577	15.541644	17.852886	16.746517	16.835047	17.035656	16.911972	17.725641
AT1G04920	0.462612	0.400122	0.654419	0.605752	0.238137	0.287263	0.507045	0.425351
AT1G04930	2.585918	2.123473	1.925073	1.847015	1.690998	1.986694	1.971258	2.223578
AT1G04940	29.505613	30.015945	30.201235	32.046608	27.756651	28.247473	20.001341	19.350765
AT1G04945	3.466947	2.932605	2.951509	3.457237	2.918499	2.677604	2.833865	2.689037
AT1G04950	10.364836	9.82069	13.483551	14.082768	13.473887	13.134396	9.126287	8.486986
AT1G04960	13.749793	13.135344	11.936584	12.647896	12.725265	12.042439	21.446373	22.621817
AT1G04970	16.998968	16.00618	16.34828	16.771521	17.224783	18.613047	29.710821	30.218296
AT1G04980	10.017991	11.128024	6.705493	6.81824	3.415434	3.285149	22.304771	22.626692
AT1G04985	22.408772	24.195408	32.842075	30.918015	33.346512	35.210606	39.818893	40.643147
AT1G04990	9.5324	9.919274	13.795384	14.930544	7.738907	8.319977	17.725061	16.754242
AT1G05000	7.481956	7.125992	8.291636	8.223947	6.29772	6.755686	21.857697	21.88727
AT1G05010	252.917358	246.732468	272.034485	264.326172	215.049957	215.86908	312.435974	318.583252
AT1G05020	2.446812	2.682898	1.66065	1.867518	3.28008	3.47096	2.011192	2.369369
AT1G05030	6.337398	5.996269	6.265725	6.221654	5.250941	5.589063	3.625565	4.06517
AT1G05040	0	0	0	0	0.052818	0.049073	0	0.024946
AT1G05055	4.895176	4.96624	4.694515	4.929554	4.723994	4.837875	3.372699	3.410379
AT1G05060	19.898808	19.752937	13.990012	15.465958	14.154819	13.978704	14.540824	13.858396
AT1G05061	0.269778	0.331669	0.379722	0.446376	0.187202	0.261206	0.098883	0.15996
AT1G05065	3.648471	2.646015	2.047077	1.348119	5.629578	3.950208	2.826089	2.666139
AT1G05070	13.117929	14.630117	20.107214	20.103939	14.51544	15.165506	15.580395	15.190992
AT1G05080	0	0	0.020319	0	0	0	0	0
AT1G05085	0.062602	0	0	0	0	0	0	0
AT1G05090	3.815372	3.496119	5.098361	5.350183	5.471156	5.414351	5.121351	5.347524
AT1G05100	0.816484	0.544553	5.908105	5.574199	0.556399	0.706582	66.409386	65.018768
AT1G05120	10.276552	10.411599	10.157194	9.985873	8.740192	8.731368	13.095005	13.852416
AT1G05135	45.199368	46.059593	19.011444	20.217297	38.873383	41.863953	56.351986	58.44944
AT1G05136	0.416607	0.432838	0	0.162676	0	0.389368	0.962278	1.108159
AT1G05140	19.50536	19.574265	17.919992	17.723604	24.382692	24.05439	25.738451	23.833519
AT1G05150	12.782434	12.414616	12.110196	12.037969	17.073055	17.646416	10.86814	11.268208
AT1G05160	4.316189	3.922959	7.362963	7.160341	6.254477	6.606989	3.773153	4.202068
AT1G05170	7.034782	7.329193	6.292159	6.09796	3.458113	3.787966	6.221105	5.832359
AT1G05180	14.049085	14.057102	15.448668	14.272296	14.456531	13.975965	12.596237	11.476878
AT1G05190	190.244156	186.858566	205.916672	206.323868	297.12735	300.954712	210.984924	216.585129
AT1G05200	9.852759	9.62353	6.30857	6.314431	8.143745	8.465742	5.911517	5.771045
AT1G05205	20.812639	19.742588	20.985182	20.634369	15.754747	17.126656	19.897373	19.008148
AT1G05210	3.815742	3.838485	4.185069	4.403516	3.817031	3.48229	2.533702	2.618188
AT1G05220	0.859665	0.779099	0.920174	1.161716	0.821537	0.646493	0.289598	0.315651
AT1G05230	6.050508	5.794527	5.928583	5.672505	4.933416	4.50347	5.385788	5.117331
AT1G05240	7.714093	7.909547	10.659497	10.01942	7.051669	6.577637	0.313032	0.356513
AT1G05250	7.496163	7.265648	9.902128	10.285975	6.826802	6.783801	0.317395	0.422272
AT1G05260	31.026657	31.496027	34.44582	37.150604	33.213898	35.129829	31.763905	30.915794
AT1G05270	17.575123	17.463484	29.98118	28.714056	29.422808	29.676561	24.358664	24.072712
AT1G05280	0.490877	0.390536	0.472636	0.712517	0.469943	0.492294	0.576599	0.510071
AT1G05290	0	0.039918	0	0.033044	0	0.066581	0.039986	0.03893
AT1G05291	0	0	0	0	0	0	0	0
AT1G05300	15.413831	15.958323	3.522077	3.339812	5.706992	5.561424	7.334903	8.260435
AT1G05310	2.191929	2.2172	2.046298	1.949675	6.637261	6.581008	3.928061	3.356871
AT1G05320	15.161068	15.284324	8.293156	8.223948	9.741773	10.04318	6.668692	7.082306
AT1G05330	0.088963	0.250258	0.704966	0.374808	0.596413	0.441182	0.262823	0.226157
AT1G05340	21.061703	20.740458	29.069117	28.681576	10.170068	8.496793	205.758957	201.934402
AT1G05350	16.140795	15.319034	17.798752	18.66297	11.538344	10.797769	16.093172	17.33185
AT1G05360	5.159122	4.970554	5.905471	5.473522	6.054424	5.567325	8.119647	7.606153
AT1G05370	1.26473	1.218709	1.039294	0.802478	0.782288	0.7642	0.512923	0.379714
AT1G05380	9.285337	9.442656	10.291318	10.544526	11.667986	11.743376	10.703852	10.888106
AT1G05385	12.199839	10.852521	13.989424	12.059657	10.562756	12.897906	6.13153	6.78746
AT1G05390	0	0	0	0	0.087123	0.027381	0	0
AT1G05400	0.91731	0.902604	0.571485	0.655558	0.463909	0.672432	0.776761	0.939043
AT1G05410	6.935122	6.634817	12.577152	12.52473	10.410782	10.105875	10.91194	10.991828
AT1G05420	1.3861	0.856674	1.182031	1.056088	1.858524	2.539823	7.633595	7.237309
AT1G05430	13.134834	13.242787	14.184395	13.378627	15.504626	15.870196	18.88875	18.983051
AT1G05440	1.221224	1.401963	1.202393	1.210346	1.20304	1.302285	0.829311	0.84744
AT1G05450	0.397669	0.392768	0.114308	0.05084	0.308442	0.261417	6.110669	7.140337
AT1G05460	4.674735	4.665388	3.766736	4.323435	4.573542	4.420055	2.541612	2.374896
AT1G05470	4.572102	4.209963	3.47826	3.479206	5.418667	5.142494	2.03711	1.922152
AT1G05490	0.290963	0.333367	0.252613	0.232659	0.365992	0.48107	0.534696	0.579577
AT1G05500	22.19026	21.858204	21.973644	22.691603	17.878778	17.98266	19.140699	19.561806
AT1G05510	0.064944	0.132336	0.105581	0.037643	0.076784	0.073448	0.352748	0.439669
AT1G05520	15.104248	14.905087	16.944239	17.049568	16.060646	16.501043	17.45756	17.705486
AT1G05530	0.353891	0.292771	0.944128	1.19046	1.13051	1.242547	0.16686	0.260332
AT1G05540	1.076722	1.187257	0.712881	0.786772	0.80731	0.691893	1.099177	1.317881
AT1G05550	0.04312	0.085598	0	0.098837	0.089357	0.200728	0.265511	0.082851
AT1G05560	16.564434	16.863691	61.148586	65.289108	13.411389	12.626704	178.585098	178.123871
AT1G05562	0.571169	0.495147	0.868161	0.653785	0.643028	0.645294	1.694047	3.567508
AT1G05570	9.507612	9.623155	12.687686	12.932281	14.94484	15.32935	2.852014	2.730781
AT1G05575	39.408825	37.467846	4.511241	4.512644	3.423655	3.502639	5.95235	6.269862
AT1G05577	0.198809	0.087168	0.148645	0.070585	0.056313	0.0785	0.037538	0
AT1G05580	0.034972	0	0	0	0	0	0	0.05964
AT1G05590	7.767036	7.813426	5.294524	5.774967	8.127697	8.318541	5.035706	5.280508
AT1G05600	2.756112	2.980386	3.126349	3.62342	3.889865	3.868145	1.476074	1.686464
AT1G05610	0.32583	0.309732	0.209061	0.139036	0.236787	0.313433	0.521428	0.550721
AT1G05615	0	0	0	0	0	0	0	0
AT1G05620	13.097134	13.252076	12.561003	13.390233	6.793174	7.246038	12.059421	13.113854
AT1G05630	3.886627	3.897922	2.745842	2.987466	3.946349	3.763318	1.0146	1.083548
AT1G05640	1.528111	1.532583	1.517	1.530995	1.238879	1.399261	0.988978	1.218889
AT1G05650	0	0.133801	0.187873	0.159222	0.399438	0.615723	0.061357	0.020371
AT1G05660	0.43839	0.592537	2.682642	2.24998	3.03139	2.642431	0.405538	0.525467
AT1G05670	1.623307	1.562075	1.573093	1.748826	1.479548	1.460378	0.902721	1.178915
AT1G05675	17.909081	17.76053	7.608926	7.733163	0.220616	0.164344	3.970661	3.255682
AT1G05680	11.917957	11.745978	25.709827	27.712154	1.737322	1.630993	42.750652	43.265091
AT1G05690	1.528658	1.375091	1.588994	1.335856	1.206008	1.374353	1.135809	1.347163
AT1G05700	3.376651	3.113895	1.309016	1.638463	2.009231	2.040113	0.20194	0.085609
AT1G05710	3.267896	3.686121	6.671606	5.541749	3.915511	4.009178	5.92031	6.108205
AT1G05720	21.466389	22.55308	26.652845	28.216246	27.476107	30.13793	34.75177	37.31004
AT1G05730	0.80088	0.763131	0.683966	0.658253	0.639605	0.90438	0.964963	1.504167
AT1G05740	0	0	0	0	0	0	0.069225	0
AT1G05750	1.903554	1.858528	2.522813	2.6137	1.8734	1.437675	1.50718	1.483669
AT1G05760	1.440267	1.858058	1.384004	0.98307	2.502096	3.013882	3.828563	3.825945
AT1G05770	1.172007	1.020702	0.893383	0.729584	1.409634	1.313742	1.349094	1.433772
AT1G05780	4.994707	4.925056	5.717609	6.412383	6.946438	6.262645	8.061344	8.134733
AT1G05785	4.188321	3.877236	3.52234	5.169144	5.038013	5.541896	4.68566	4.603035
AT1G05790	5.791394	6.288462	9.858853	10.433159	7.964667	7.692937	7.232113	7.967466
AT1G05800	0	0	0	0.029859	0	0	0.150247	0.150433
AT1G05805	23.851122	23.285364	14.232713	15.043651	30.374863	28.725286	20.751337	19.967365
AT1G05810	8.080271	8.064262	10.114029	10.495637	20.473034	19.709816	15.735589	14.90606
AT1G05820	0.785429	0.964755	0.516272	0.581354	0.985254	0.949342	1.218161	0.940603
AT1G05830	6.80733	7.045098	8.415471	7.997405	9.815114	9.1144	6.754116	6.393193
AT1G05835	16.789352	15.749312	49.427586	47.710182	25.765743	25.82012	20.054972	20.268242
AT1G05840	14.254131	13.946188	26.674955	27.36153	21.923147	21.809946	14.231876	13.779252
AT1G05850	406.757568	409.896362	372.418213	374.586578	456.751892	457.992706	341.386597	338.653717
AT1G05860	5.562316	5.200335	7.664008	7.321118	11.130091	10.155832	7.865175	7.823723
AT1G05870	19.71291	21.454681	32.218197	31.785023	11.713773	11.516408	28.146751	29.336836
AT1G05880	2.315406	2.08997	0.06259	0.063691	0.063835	0.179613	0.007932	0.084427
AT1G05890	30.453333	30.521622	54.233318	54.016972	47.917202	48.632652	41.988369	42.464642
AT1G05894	0.207483	0.304777	0.277557	0.165718	0.087378	0.182288	0.131964	0.238677
AT1G05900	6.842476	7.207268	5.743453	5.674748	6.684384	6.423454	9.251072	9.764378
AT1G05910	6.642808	6.707511	4.785119	5.069082	4.160645	4.096496	3.587206	3.801651
AT1G05920	0.046764	0.01375	0.01981	0.015458	0.03948	0.028156	0.0736	0.047321
AT1G05925	0	0	0	0	0.096226	0	0	0
AT1G05930	0	0	0	0.025514	0	0	0	0.021214
AT1G05940	12.645526	13.155529	12.049898	12.451471	14.965882	15.416562	11.134485	11.536033
AT1G05950	3.406699	3.328285	3.529859	3.196301	2.587607	2.334333	0.995293	0.98519
AT1G05960	15.552875	15.696993	18.674992	18.200424	17.696463	18.626907	20.687946	20.519491
AT1G05970	4.361922	5.206617	9.502536	9.402263	7.323734	6.208526	4.5721	3.814437
AT1G05980	0.060863	0.103091	0	0	0.288677	0.096487	0.25774	0.101002
AT1G05990	0.435263	0.44968	0.331784	0.698451	0.249636	0.22075	0.169181	0.028396
AT1G06000	10.384764	9.845436	8.914642	8.325494	6.233939	6.025339	23.125809	22.610775
AT1G06002	0.133339	0.233042	0.230382	0.524891	0.302954	0.364025	0.758076	0.382535
AT1G06010	7.283542	7.049471	11.100388	13.596728	9.282576	8.200296	9.855127	9.837268
AT1G06020	0.19641	0.190292	0.149931	0.226984	0.130711	0.102808	0.310373	0.212513
AT1G06030	0.224513	0.082392	0.080159	0.052385	0.056925	0.026461	0.093361	0.028293
AT1G06040	116.93457	119.163033	57.784126	59.101097	83.442574	80.937546	52.859486	52.405254
AT1G06050	2.837732	3.293271	2.939631	2.828875	3.269736	3.355855	5.432589	5.686801
AT1G06060	15.936264	15.430401	20.543289	20.172508	21.193518	23.012337	22.626947	22.309349
AT1G06070	8.267301	8.775665	8.857651	8.711631	10.545273	10.370608	9.782955	10.017211
AT1G06080	13.490224	13.324364	18.88224	19.933395	14.293521	14.477383	5.749805	5.395962
AT1G06090	2.862617	3.294598	6.033744	4.414762	5.821859	5.257718	4.243318	4.643425
AT1G06100	1.306005	1.22192	0.790333	0.791884	0.068374	0.205945	0	0.045227
AT1G06110	21.952364	22.018339	37.036453	37.940983	21.173378	21.011997	18.562944	18.506145
AT1G06120	0.213044	0.441492	0.71479	0.915283	1.469755	1.61155	0.448464	0.63293
AT1G06130	16.839001	17.373064	22.205564	22.309647	17.676689	18.745148	15.391941	15.210046
AT1G06135	0.52799	0.725228	0.089898	0.230763	0.026964	0	0.267816	0.336674
AT1G06137	1.421398	0.958203	0.132645	0	0	0	0	0
AT1G06140	0.65016	0.527199	0.633618	0.613223	0.278291	0.324441	0.282389	0.34089
AT1G06148	0.157525	0.186496	0.10096	0.314009	0.212686	0.104143	0.355697	0.619579
AT1G06149	1.472607	0.997144	3.431596	1.473117	1.594668	2.234807	1.630773	4.757225
AT1G06150	7.91228	8.221684	7.912405	10.048669	11.560173	11.569373	11.454762	9.301701
AT1G06160	4.408926	5.294208	1.490571	1.573267	4.963627	4.826196	1.186156	1.18024
AT1G06170	0.154403	0.151425	0.124146	0.166753	0.054053	0.186384	0.114944	0.086437
AT1G06180	6.722509	6.837046	10.553552	10.215769	4.825628	5.202554	32.3801	32.917603
AT1G06190	30.888485	31.339956	40.492313	40.831081	33.939606	33.080795	25.480988	27.299189
AT1G06200	28.746798	30.018822	41.815594	44.794247	33.58807	34.201828	27.911173	24.916903
AT1G06210	16.551758	17.223864	15.824715	15.526886	14.458118	14.188063	24.522116	25.617546
AT1G06220	20.096233	20.629984	22.806631	23.253431	18.803942	19.327923	13.872949	13.556677
AT1G06225	0	0.277774	0.223386	0.294875	0.232545	0.255	0.074847	0
AT1G06230	20.345123	20.475912	22.812962	23.607765	30.059391	30.604469	30.710529	31.76895
AT1G06240	3.572301	4.358791	3.88604	3.722045	3.613093	3.25772	2.954098	2.295782
AT1G06250	0.668873	0.674807	0.838721	0.738177	0.5423	0.654248	0.417865	0.358486
AT1G06260	0.183784	0.073148	0.185248	0.300433	0.355893	0.348163	0.147535	0.196857
AT1G06265	1.537939	1.505639	2.19461	1.96339	2.357666	2.107738	1.500787	1.272526
AT1G06270	1.743933	1.846626	2.298478	2.002496	1.567907	1.64916	1.364078	1.306451
AT1G06280	0	0	0.033469	0	0	0	0.083427	0
AT1G06290	25.844324	25.924057	19.372341	20.60013	19.375683	21.580299	25.404171	25.673773
AT1G06310	0.150775	0.124955	0.169264	0.148187	0.20556	0.180924	0.101259	0.076508
AT1G06320	0.20445	0.036322	0.218385	0.257995	0.119452	0.236371	0.152793	0.115237
AT1G06330	0.121944	0.240976	0.474191	0.368195	0.112664	0.358609	0.244642	0.296484
AT1G06340	0.576492	0.480059	0.205067	0.210247	0.714518	0.598455	1.027933	0.650228
AT1G06350	4.58655	5.326916	6.373368	6.762213	5.095479	4.78066	0.190599	0.381262
AT1G06360	22.297588	21.920504	29.534086	27.524319	34.716587	34.894733	7.31534	7.149728
AT1G06370	1.96147	1.755352	2.454663	2.719203	4.566765	3.788184	2.725477	2.720861
AT1G06380	7.88043	8.265709	8.581782	9.031693	8.236222	9.391398	5.089242	5.41512
AT1G06390	30.18461	30.546873	43.220417	43.777561	47.50441	47.339489	30.539528	29.227045
AT1G06400	54.297134	52.447346	74.418854	74.553146	75.853638	75.722519	139.011612	138.045868
AT1G06410	39.830166	40.080307	29.067318	28.463596	50.546989	52.067078	60.720406	62.873119
AT1G06420	2.695246	2.204348	2.954736	2.580365	1.255157	1.331798	1.215092	0.985289
AT1G06430	31.202221	31.647373	35.211147	35.910679	20.003994	21.070412	50.733391	49.894638
AT1G06440	0.80967	1.131478	1.054052	1.138888	0.593928	0.506382	0.678365	0.54929
AT1G06450	3.272089	3.719684	2.691793	2.74987	3.69243	3.677209	2.736602	2.647516
AT1G06460	65.388512	65.904663	59.174065	55.94529	132.93808	129.096985	59.464043	57.399296
AT1G06470	8.348304	8.424104	7.663802	7.744328	12.102161	11.77704	8.11041	8.532323
AT1G06475	1.067706	1.385863	2.105516	1.998398	1.448256	1.49214	1.232459	1.208192
AT1G06480	0	0	0	0	0	0	0	0
AT1G06490	0.782577	0.725228	0.800979	0.662146	0.823306	0.620495	0.578595	0.520774
AT1G06500	10.571683	10.527683	12.172141	12.266352	10.495648	11.680896	15.043965	13.574071
AT1G06510	10.514718	10.534838	11.362061	10.474445	10.704108	10.802381	8.332716	8.056757
AT1G06515	14.735524	11.520203	15.743418	17.258043	20.583912	19.914072	18.510366	20.108341
AT1G06520	1.202774	1.249241	1.657961	1.599729	1.399877	1.356084	5.971163	5.758698
AT1G06530	48.565449	48.922409	72.387375	73.156929	58.617298	58.434429	52.361393	54.123714
AT1G06540	0.367602	0.407073	0.099793	0.119658	0.064935	0.248648	0.610172	0.379314
AT1G06550	21.323082	22.294138	17.104656	17.224586	10.040995	9.732645	23.627243	23.655525
AT1G06560	5.816178	6.004355	8.115604	8.18331	5.760792	5.534067	4.246546	3.784086
AT1G06570	27.684174	27.67522	127.385727	127.862106	55.406776	54.674522	147.390656	149.259094
AT1G06580	0.835507	0.938575	1.00336	1.139181	1.436209	1.392896	1.183021	1.279805
AT1G06590	2.513711	2.400506	2.714897	2.986676	2.347698	2.132637	1.634061	1.561712
AT1G06610	0	0	0	0	0	0	0	0
AT1G06620	9.092473	9.708075	7.925519	7.764839	4.533997	5.703166	12.220525	12.677972
AT1G06630	7.945926	7.755962	12.973751	13.09534	12.363535	12.632181	10.284302	10.226902
AT1G06640	60.479435	61.593506	41.22506	38.410267	40.524841	38.605282	46.344376	43.51717
AT1G06645	3.28857	4.02358	3.486641	3.804052	6.233657	6.116629	3.397375	3.182541
AT1G06650	26.554893	26.715559	23.769978	23.651203	27.334538	28.131765	29.752666	30.467102
AT1G06660	1.752905	1.780484	1.619719	1.527715	1.715627	2.066442	1.794848	1.444691
AT1G06670	9.662024	8.95439	10.013229	10.167453	8.20902	8.274853	4.626896	4.771375
AT1G06680	1424.955444	1408.727661	651.178711	645.746094	1622.285278	1612.597778	451.44043	441.598389
AT1G06690	9.932567	9.860934	13.779016	13.410716	8.326248	8.980132	11.469941	12.169899
AT1G06700	44.410301	43.616222	61.787643	61.201607	63.103516	67.325287	53.290535	52.623234
AT1G06710	1.377043	1.396078	1.316892	1.447603	1.319681	1.052065	0.851686	0.804649
AT1G06720	9.129845	10.08823	14.13527	14.085795	7.988505	8.169491	4.239614	4.00112
AT1G06730	5.615307	5.064946	6.170243	6.317625	4.463243	4.912973	3.317852	2.961552
AT1G06740	1.506877	1.591811	1.77943	1.499973	1.750504	1.953677	1.086503	0.942775
AT1G06750	0.045374	0.052918	0.029939	0.06443	0.02616	0.02338	0.05003	0.09753
AT1G06760	129.628357	128.72847	164.904114	166.964172	114.456345	114.105347	228.536514	226.258392
AT1G06770	3.098015	3.362963	3.887977	3.923552	3.467696	3.486461	4.634632	4.709198
AT1G06780	6.781406	7.046611	5.987504	6.117378	7.31792	7.313415	16.453587	17.609188
AT1G06790	7.721418	7.021167	8.238874	8.857081	5.601302	5.82105	3.585439	4.078062
AT1G06800	7.795868	7.242092	6.557905	6.726465	4.733982	4.910861	7.888989	7.646276
AT1G06810	0.044716	0.069066	0	0	0	0	0	0
AT1G06820	11.003513	10.532119	10.622174	10.951785	12.341982	12.937958	10.827917	10.559838
AT1G06830	4.045371	3.58146	3.826155	3.289528	3.639994	4.083773	0.176507	0.220005
AT1G06840	11.112581	10.73892	8.898767	8.617417	8.451797	8.417148	6.557058	6.646852
AT1G06850	5.75065	5.933906	6.189291	6.20355	7.01753	7.259181	2.817975	2.441617
AT1G06860	0.102867	0	0	0	0	0	0	0
AT1G06870	10.721815	9.649198	8.409218	7.825923	6.766163	6.385547	11.842896	10.718961
AT1G06880	0.104337	0	0	0	0.086738	0	0.258514	0
AT1G06890	31.22674	31.167122	48.576054	46.70842	43.307865	41.124611	51.130104	51.718719
AT1G06900	12.511735	12.650758	16.321335	16.66687	12.995344	13.533288	7.56647	7.252526
AT1G06910	2.548567	2.803171	2.276453	2.775506	2.678131	2.582122	2.091599	2.159254
AT1G06920	0.028616	0	0	0	0	0	0.005883	0.028447
AT1G06923	0.295337	0.162529	0.370013	0.339658	0.276688	0.40108	0.090671	0.164252
AT1G06925	0	0.038658	0	0	0	0.051233	0	0
AT1G06930	0.416144	0.323733	0.365498	0.330103	0.667293	0.499209	0.390525	0.280497
AT1G06950	37.65271	38.03149	48.849052	46.482723	42.933033	42.927429	23.57066	22.43668
AT1G06960	9.042306	9.839309	16.666271	16.534092	14.287689	14.877143	11.321488	11.136906
AT1G06970	0.023884	0.077836	0.018137	0	0.02767	0.027396	0.034616	0.023446
AT1G06980	5.032563	4.929755	5.588981	5.777527	11.047814	11.189277	3.66536	3.743213
AT1G06990	0	0	0	0	0	0.036809	0	0
AT1G07000	23.32925	24.107466	10.166435	9.723952	6.213775	6.6131	7.888727	8.355441
AT1G07010	12.320334	11.932927	8.214998	8.4988	4.870842	4.489912	3.802835	3.525967
AT1G07020	15.55204	15.684229	24.651236	23.870426	21.776674	21.55953	18.814949	18.906534
AT1G07025	0	0	0	0	0	0	0	0
AT1G07030	9.076232	9.282283	14.352639	13.161217	9.508285	10.352355	18.688368	19.043539
AT1G07040	18.273455	18.721409	55.375034	53.580544	38.525505	37.06609	105.818977	104.914619
AT1G07050	1.467227	1.064949	4.687518	5.400443	17.586639	19.232691	12.271103	12.28214
AT1G07051	0	0.095023	0	0	0.071123	0.039014	0.054671	0.016248
AT1G07060	0.136648	0.054007	0.08591	0	0.059731	0.142426	0.084943	0.246512
AT1G07070	11.410895	12.041892	16.833248	17.542021	15.314089	17.48069	6.539101	5.90424
AT1G07080	52.189842	51.372276	63.145374	66.373184	92.017281	91.068398	119.377708	118.376762
AT1G07090	16.714338	18.870335	20.856627	21.990713	23.976391	24.302759	10.701938	9.570364
AT1G07100	0.069088	0	0	0.105702	0.326387	0.136907	0.533067	0.610108
AT1G07110	27.769379	27.474464	51.836193	52.976036	55.993572	55.431965	36.53825	36.637939
AT1G07119	0.879077	1.073224	0.892954	1.074067	1.674344	1.279428	1.092274	1.131184
AT1G07120	0.680038	0.497872	0.463587	0.502305	0.64056	0.721587	0.733237	0.550835
AT1G07128	3.063263	3.611221	1.27062	1.770429	0.972845	1.240858	4.948882	3.36646
AT1G07130	7.664667	6.685038	5.29047	4.32946	5.99876	6.628899	7.972367	8.125469
AT1G07135	107.72477	112.580978	8.318177	7.822089	8.448	7.967791	18.377348	19.256245
AT1G07140	101.915695	104.76606	109.538864	108.025764	116.474754	118.222244	114.255058	113.814369
AT1G07150	2.903007	2.974644	3.898977	3.796635	1.496948	1.894011	16.550959	16.218174
AT1G07160	1.190081	1.298176	0.575016	0.563913	0.106507	0.099328	2.217597	2.251866
AT1G07170	22.061876	22.483967	35.184963	36.367622	30.967085	31.203047	26.5716	25.110632
AT1G07175	0.604218	0.398133	0.413573	0.480392	0.853104	0.687287	8.46816	6.195055
AT1G07180	7.265959	7.538969	3.420814	3.346637	4.672268	4.384529	1.435167	1.57768
AT1G07190	0	0	0	0	0	0.008772	0.023354	0
AT1G07200	8.761259	8.516427	13.540438	13.49425	6.476651	7.397566	14.217038	14.289433
AT1G07210	19.663509	20.084213	24.775358	25.835196	19.157736	18.454987	19.865818	19.812683
AT1G07220	5.348415	5.08038	4.452523	4.384336	2.75378	2.531445	4.491922	4.150982
AT1G07230	15.512568	15.961832	17.567554	18.06929	21.762472	21.274271	20.398693	20.657898
AT1G07240	21.79624	22.591372	17.250296	17.093182	23.483025	23.115664	10.148315	11.033836
AT1G07250	15.188467	16.032364	19.869171	20.553862	24.557608	25.03738	27.254498	27.004499
AT1G07260	2.23	2.390576	3.262659	2.706301	3.268101	2.509099	5.285216	5.523524
AT1G07270	0.468106	0.383843	0.346151	0.412711	0.251435	0.140503	0.066402	0.109053
AT1G07280	28.178286	28.635462	21.744011	20.944136	40.861069	39.882259	50.606495	47.792248
AT1G07290	0.63397	0.704235	1.153119	1.213879	0.697989	0.868923	0.808878	0.74816
AT1G07300	1.807509	1.427993	2.60044	2.758174	2.804026	3.037163	2.372901	1.880291
AT1G07310	30.205862	30.816833	38.033001	37.939796	45.600594	45.578873	43.770901	42.330162
AT1G07320	166.112198	169.647583	233.442856	239.235626	273.035065	274.578308	142.106842	143.831345
AT1G07330	0.089178	0.060462	0.012621	0.02265	0.02927	0.016409	0	0
AT1G07340	0.046661	0.063591	0	0	0.11409	0.084125	0.217367	0.189963
AT1G07350	15.805191	15.411952	24.629444	23.474384	11.25634	10.373039	16.557165	15.736979
AT1G07360	17.979824	17.692245	16.466356	17.317657	23.730228	23.683437	24.094648	22.624084
AT1G07370	11.036073	11.781746	9.715834	9.873284	6.391443	6.908065	2.712042	2.18628
AT1G07380	6.294801	7.37743	6.304245	6.225845	4.947927	5.761653	5.820944	5.571764
AT1G07390	1.240944	1.278407	1.816103	1.748882	1.059453	1.109623	5.050375	4.696667
AT1G07400	9.891015	10.822712	3.059591	2.2621	0.532778	0.550778	26.094032	27.812998
AT1G07410	2.271499	2.223499	2.528185	2.657949	2.514227	3.985089	3.309329	2.526528
AT1G07420	15.113178	14.638951	18.101723	19.027187	38.902458	37.2668	37.96627	37.192024
AT1G07430	1.646016	1.220133	11.112783	10.583401	0.310337	0.341712	62.546871	62.786049
AT1G07440	17.369921	18.13191	15.257482	14.608316	6.29841	6.771972	12.614186	13.444647
AT1G07450	0.803446	0.363093	0.113951	0.076214	0.080632	0.043048	0.063548	0.065367
AT1G07460	0.022828	0	0.026333	0.043124	0.073562	0.131008	0	0
AT1G07470	13.169209	12.776668	24.165838	25.236637	14.566347	14.485191	30.610023	27.521833
AT1G07473	0.026885	0.041296	0.050608	0.027807	0	0.02089	0.080477	0.159539
AT1G07476	0	0	0	0.007241	0.001939	0	0	0.003123
AT1G07480	9.13192	8.532308	16.293518	17.438206	12.989979	12.035323	21.238375	21.105352
AT1G07485	0.570727	1.127638	0.89892	0.75295	0.292939	0.322294	0.27762	0.021009
AT1G07490	2.009834	1.523392	3.193085	3.149549	1.823442	2.096815	0.554674	0.874299
AT1G07500	1.06748	0.838019	1.572775	1.507075	0.204854	0.132079	1.572019	1.677535
AT1G07510	12.005586	11.806291	9.689146	9.520803	8.652813	8.51153	13.033038	13.333508
AT1G07520	9.770278	9.864228	4.985157	5.562412	3.933617	4.005013	3.290585	3.599726
AT1G07530	17.793917	17.960743	21.167435	21.258568	20.611778	20.671366	21.133423	21.328651
AT1G07540	0	0	0.011257	0	0.012149	0	0.049337	0.028759
AT1G07550	0.146149	0.132453	0.537529	0.71893	0.803377	0.833001	0.278679	0.248278
AT1G07560	0.985894	0.957911	1.38819	1.525284	2.20997	2.075642	1.730357	1.73086
AT1G07570	8.947411	9.803661	12.499295	13.099487	5.966405	6.644348	17.657011	17.634705
AT1G07580	0	0.103091	0	0	0	0.095166	0.283381	0
AT1G07590	358.51889	357.744934	539.224609	541.742249	410.285614	416.346985	372.704559	377.208435
AT1G07600	0.132888	0.165179	0.229823	0.195736	0.131079	0.065984	0.204869	0.20498
AT1G07610	151.695938	148.811768	310.300446	307.667633	203.440231	209.02739	104.059662	99.118568
AT1G07615	4.571475	4.030612	6.69128	6.49931	4.733036	4.443292	4.171876	4.842167
AT1G07620	2.666633	2.910916	2.761524	2.777856	0.910604	1.068779	0.78255	0.893179
AT1G07630	14.087507	14.425747	13.487449	12.528079	11.257979	11.712344	28.288069	28.683771
AT1G07640	11.276991	11.497191	9.178716	9.601791	14.704701	14.540061	24.44743	24.35684
AT1G07645	0.088811	0	0.035281	0.076782	0.115163	0.153915	0.27047	0.24386
AT1G07650	20.003262	20.209953	14.363614	14.649622	21.800409	20.911499	15.973055	16.619331
AT1G07660	18.026236	19.349855	20.089994	20.007595	15.718453	15.484153	20.046499	21.654629
AT1G07670	15.589944	16.341547	13.208058	13.146463	10.052581	9.477996	19.639364	19.622471
AT1G07680	0	0	0	0	0.028374	0	0	0
AT1G07690	0.15322	0.23711	0	0.087694	0.252147	0.38005	0.032863	0.026934
AT1G07700	21.174385	19.044617	14.553405	14.196071	11.262317	10.811882	9.963214	9.800132
AT1G07702	0	0	0	0	0	0	0	0
AT1G07705	7.715214	7.918347	6.559868	6.593665	7.176222	6.874403	5.821119	5.991391
AT1G07710	0.216793	0.326077	0.444778	0.39554	0.260965	0.358455	0.429547	0.307648
AT1G07720	24.209185	24.396809	30.811432	30.858919	12.854913	11.993303	119.522652	122.240067
AT1G07725	0.1967	0.016127	0.690121	0	0.017475	1.523211	0.003758	0.13399
AT1G07728	6.703723	7.313327	13.946893	15.10067	8.708076	7.54638	6.906616	6.904732
AT1G07730	0.013268	0.017312	0.022247	0.096299	0.148822	0.069707	0.006417	0.009953
AT1G07740	1.4745	1.777321	2.207763	2.208569	1.47801	1.582618	1.012609	1.076168
AT1G07745	2.590941	2.182837	4.927379	4.605035	5.138873	4.615078	2.491545	2.977741
AT1G07747	0	0	0	0	0	0	0	0
AT1G07750	22.555021	24.399437	22.488169	22.876474	15.914783	16.930878	16.080601	15.793352
AT1G07760	0.102888	0	0	0	0.134983	0.14473	0.074646	0.101002
AT1G07770	178.938828	157.457321	280.885681	285.898651	260.889893	257.810089	185.842224	215.837433
AT1G07780	6.79882	7.568752	9.452435	10.115658	8.009477	7.644668	9.096417	6.921938
AT1G07790	23.238598	23.488316	22.646101	22.115339	23.633343	22.903196	21.295959	21.158516
AT1G07795	0.140594	0.027511	0.120004	0.031463	0.137143	0.199481	0.392688	0.381943
AT1G07800	0	0	0	0	0	0	0	0
AT1G07810	15.724408	14.912866	18.879936	19.110106	14.918895	15.3958	18.862434	18.662497
AT1G07820	76.028297	80.432098	86.293144	89.107201	69.657143	72.293671	81.482712	86.264885
AT1G07830	15.058484	14.836322	26.282207	27.124363	14.463381	14.220426	12.375352	11.243333
AT1G07840	11.483541	11.436278	16.01708	16.334139	15.283976	16.067347	9.723427	9.112616
AT1G07850	0	0	0	0	0.011422	0	0.01871	0.018573
AT1G07860	0.01563	0.028687	0	0	0	0	0	0
AT1G07870	6.730392	7.438993	10.038306	9.520447	5.594834	6.115159	21.375015	22.801796
AT1G07880	2.644307	2.716828	3.34377	2.767482	1.225823	1.304972	1.699341	1.697332
AT1G07885	0.154384	0.13075	0	0	0.142383	0	0.37512	0.288226
AT1G07890	369.680969	360.692657	325.906647	333.576294	138.939316	135.57962	408.084351	414.691284
AT1G07900	1.755247	1.517199	5.963095	6.098048	0.188442	0.188953	20.893337	21.505238
AT1G07901	3.833862	1.605667	3.522016	2.668111	5.506241	5.876855	4.466505	3.741045
AT1G07910	4.646794	4.667831	5.256692	5.024674	3.883618	3.541432	3.694671	3.330217
AT1G07920	231.387421	227.660324	293.276917	291.952301	188.608353	194.682327	196.159744	194.607391
AT1G07930	223.323868	225.915405	263.032288	268.127747	200.692551	205.726944	176.362183	172.897629
AT1G07940	186.391098	186.715256	222.609787	226.041473	163.3918	164.02681	161.565079	163.825089
AT1G07950	11.487718	11.65834	12.405219	14.087972	14.999642	13.897043	12.134581	12.559681
AT1G07960	19.545458	19.856218	23.342564	24.574512	21.098732	20.049831	25.512821	24.018019
AT1G07970	5.378912	5.071771	5.901324	6.310849	4.664173	4.598178	3.206747	3.113268
AT1G07980	8.327764	9.386707	8.835991	9.635009	10.990728	10.348045	15.277897	15.399141
AT1G07985	3.301124	3.401745	13.356965	13.168407	1.443768	2.227543	79.257248	80.237083
AT1G07990	15.894631	17.026846	17.497149	18.072081	20.238522	20.516933	26.518864	25.709723
AT1G08000	4.630286	4.55681	4.494409	4.940205	3.931266	3.680135	3.777524	4.55484
AT1G08005	0.316736	0.171205	0.165331	0.105702	0	0.091892	0.098388	0.195391
AT1G08010	12.696848	11.859144	13.303558	12.450157	13.387459	13.17127	11.342069	11.9773
AT1G08030	7.04134	7.388177	9.127277	9.268324	8.323345	7.774169	7.907904	7.809765
AT1G08032	0.171075	0.099376	0	0	0.185516	0	0	0
AT1G08035	0.110835	0.074376	0.054302	0.151238	0.259543	0.186797	0.206145	0.319433
AT1G08040	11.527194	11.733363	12.739433	13.363382	8.605291	8.54178	13.240912	13.858831
AT1G08050	7.029354	7.280084	3.246814	3.638699	2.200269	2.103863	13.544644	13.203512
AT1G08060	3.402556	3.400542	2.730271	2.744423	2.893811	3.14143	3.218977	3.015848
AT1G08065	0	0	0	0.041387	0.021403	0	0.053499	0.02098
AT1G08070	0.597191	0.577295	0.663583	0.699717	0.427873	0.390263	0.527992	0.474342
AT1G08080	0.152072	0.075608	0.307293	0.191469	0.032262	0.149841	0.025735	0.143449
AT1G08090	1.138588	0.993205	1.50014	1.436879	0.078449	0.060228	2.740231	3.004286
AT1G08100	0	0	0	0	0	0	0	0
AT1G08105	0	0.008669	0	0.001197	0.002147	0.000406	0	0.005717
AT1G08110	53.512482	54.800716	69.426666	70.810516	65.89566	66.778328	45.019157	47.966198
AT1G08115	0	0.024182	0	0.242723	0.075436	0.460396	0.252263	0
AT1G08120	0.044822	0.035414	0	0.026096	0.055475	0	0.050226	0.025168
AT1G08125	14.430229	13.844683	20.13452	21.34009	13.695787	14.556417	13.131843	13.37477
AT1G08130	8.547614	8.713613	6.970545	6.916003	5.539385	5.864432	6.941641	6.954535
AT1G08135	0.057601	0.086017	0.013968	0	0.123512	0.09229	0.151706	0.143456
AT1G08140	0	0	0	0.018578	0	0	0	0
AT1G08150	0.028982	0.01036	0	0	0.004442	0.00469	0.019386	0.008334
AT1G08160	5.726684	5.477677	5.854903	6.165293	10.206941	9.453058	7.918296	7.044275
AT1G08165	5.597299	5.588758	3.761785	3.295197	1.365508	1.239068	0.642395	0.611886
AT1G08170	0.033639	0	0.036085	0	0.019718	0.04943	0.020918	0.011866
AT1G08180	5.121793	5.115962	6.323416	6.968641	5.670485	4.975552	6.820016	7.880563
AT1G08190	28.574829	30.022827	31.666454	31.465357	20.706367	20.371971	28.175886	28.205402
AT1G08200	85.125755	87.463455	98.948364	99.027115	77.967522	76.128006	160.640564	161.922729
AT1G08210	8.962621	8.28109	13.900187	14.818543	14.085176	13.58026	10.983014	11.492734
AT1G08220	4.22683	3.500121	4.58274	4.735759	3.887892	3.430979	2.458247	2.366311
AT1G08230	14.11341	14.345557	16.256882	16.755676	7.233746	6.610754	23.584085	24.341854
AT1G08240	0	0	0	0	0	0	0	0
AT1G08250	6.186047	6.323967	6.61609	6.671292	4.517341	3.618548	13.840624	13.522769
AT1G08260	3.413321	3.312333	3.266898	3.047176	2.725359	2.917231	1.613462	1.537433
AT1G08270	1.095975	1.138565	1.665094	1.423876	1.264528	1.189287	1.019228	1.24885
AT1G08280	5.187828	5.067168	4.349014	4.388165	4.74034	4.391609	4.370137	4.524146
AT1G08290	0.901267	0.829066	1.062202	0.971857	0.523117	0.394225	1.5136	1.487373
AT1G08300	1.941005	1.702321	2.147604	2.160947	1.82427	1.69607	1.429503	1.677422
AT1G08310	6.464026	6.004302	2.670784	2.489439	0.84728	0.78302	1.281381	1.356591
AT1G08315	11.676474	11.867777	8.098087	7.897931	7.815817	8.565363	14.358972	14.092999
AT1G08320	4.36731	4.307981	4.940616	4.759222	6.423742	6.815474	4.842015	5.040621
AT1G08340	2.185165	2.603629	2.683458	2.534847	2.914071	3.04618	2.255852	2.43304
AT1G08350	4.182593	4.39839	3.807801	4.021286	3.731543	3.942204	2.162948	1.948307
AT1G08360	144.741043	147.172546	209.993362	211.436493	194.580215	191.692932	153.594925	154.540451
AT1G08370	16.840244	16.734388	19.880274	20.106386	23.488718	22.884945	30.579247	29.658432
AT1G08380	1850.087158	1866.915405	722.760193	732.453979	1643.874512	1631.00769	564.644348	558.490845
AT1G08390	3.97554	4.495782	4.253057	3.301518	4.283637	5.196815	2.964442	2.717917
AT1G08400	2.239278	2.334941	2.156648	2.126528	2.23909	1.927343	1.247298	1.307165
AT1G08410	7.796813	7.408038	8.886637	8.208825	7.483731	7.174033	5.191017	5.562111
AT1G08420	13.257861	13.547387	14.898534	15.37358	17.528269	17.539959	12.647531	13.413564
AT1G08430	1.772491	1.765129	2.443004	2.411216	2.221575	2.054715	0.404782	0.453962
AT1G08440	0.47575	0.320501	0.076117	0.01516	0.0338	0.01858	0.08666	0.05808
AT1G08450	48.034744	46.587643	44.670563	43.781929	39.501827	38.657623	38.877415	38.656048
AT1G08460	15.402044	17.070641	23.0016	24.113787	21.733271	24.116158	13.070191	14.136183
AT1G08465	9.034685	8.22461	8.592472	7.732629	15.114927	16.01045	13.086094	13.299413
AT1G08470	7.237509	7.449316	8.981645	8.886128	6.23032	6.771864	6.337274	6.111377
AT1G08480	68.086609	67.338318	70.614342	71.686066	57.025658	55.975552	59.334183	61.151291
AT1G08490	12.275172	12.38617	12.850065	13.982549	14.641532	13.600394	13.378513	13.38538
AT1G08500	4.071117	5.001519	8.735843	7.941852	6.563093	5.173521	8.259386	8.014875
AT1G08510	58.672413	60.71833	48.953564	50.564156	50.984997	51.175274	78.743156	81.737289
AT1G08520	62.685455	60.942184	60.559418	61.608143	86.489616	86.807312	47.235527	48.68528
AT1G08530	6.664214	7.270201	7.424018	6.987923	6.034542	6.003697	5.53138	5.287936
AT1G08540	25.125509	25.349514	21.519323	21.70714	27.953987	27.574913	19.922518	20.905312
AT1G08550	21.994019	21.817991	27.339811	27.733458	42.79253	43.843552	28.755007	29.368755
AT1G08560	24.228712	23.928131	23.075043	22.606728	22.535284	23.461323	19.198179	19.880228
AT1G08570	34.544979	35.854465	84.309288	82.621597	50.099285	50.367588	144.033676	141.776123
AT1G08580	25.783754	27.489538	25.821062	28.12314	30.231241	33.502274	22.911602	23.95484
AT1G08590	2.957344	2.866506	5.295053	5.139314	5.281075	4.836222	1.572264	1.686967
AT1G08592	0.0052	0	0.005621	0.016892	0.006769	0.004577	0	0.00647
AT1G08600	7.643425	7.817723	5.902455	6.225779	5.932711	5.418265	5.487248	5.1517
AT1G08610	3.52675	3.468073	4.062289	3.735564	2.746727	3.062361	1.561127	1.504604
AT1G08620	7.684747	7.861865	6.867529	6.473	5.553058	5.320651	6.618749	6.509544
AT1G08630	3.956779	3.929507	23.285992	22.208401	12.994795	12.977353	134.783203	136.497086
AT1G08640	29.237499	29.26388	33.196163	31.33909	33.453896	31.953691	33.324959	32.045052
AT1G08650	32.139843	32.686184	27.514439	28.18664	12.883253	15.125258	5.501031	5.660789
AT1G08660	15.435483	14.358862	17.487091	17.768642	20.199635	20.937197	12.935824	13.612322
AT1G08670	1.78388	2.571031	2.695207	2.963931	2.534832	2.282988	0.337806	0.414863
AT1G08680	15.008318	15.306888	17.991632	16.601393	20.747162	21.989426	15.535617	14.97301
AT1G08695	0.027354	0	0	0	0	0	0.026586	0
AT1G08700	14.723905	15.631868	14.074507	14.469384	19.151293	19.119432	11.265716	11.987951
AT1G08710	7.558903	6.249434	7.689784	6.810177	8.278	7.798258	7.259343	6.842193
AT1G08720	7.832142	8.310175	8.527395	9.143287	7.568292	8.018051	7.154983	6.629629
AT1G08730	0.073591	0.124149	0.274197	0.225032	0.144795	0.133898	0.098485	0.085934
AT1G08735	0	0	0.006621	0.001813	0.001085	0	0.003128	0
AT1G08740	0.005574	0.001314	0.006349	0	0.00237	0.00353	0.006849	0.005174
AT1G08750	5.006132	4.85313	6.614694	6.709335	7.354939	7.498034	7.870351	7.834474
AT1G08760	7.609218	8.676398	7.414603	7.622693	7.825884	8.406689	11.525569	11.202571
AT1G08770	13.152452	12.89752	16.19355	14.754769	16.945267	17.300665	12.379975	12.320407
AT1G08780	18.640909	17.815819	23.586113	20.587122	23.572992	25.096554	31.707155	30.487486
AT1G08790	0	0	0	0	0	0	0	0
AT1G08800	10.388468	10.670426	8.073496	8.329215	7.080123	7.202869	13.626203	13.470775
AT1G08810	6.009228	5.600441	5.175397	5.659891	8.009668	7.916663	2.696702	2.339666
AT1G08820	25.524649	25.704458	29.628891	29.667534	30.853718	30.817984	61.682365	63.00367
AT1G08830	25.891262	25.854889	31.712584	32.396355	94.370743	97.033592	218.023224	222.346024
AT1G08840	1.203975	1.273911	1.586022	1.390063	0.996918	0.951088	0.826293	0.904143
AT1G08845	4.165758	5.390339	5.129841	6.071197	5.622883	6.412734	4.257826	4.375456
AT1G08860	0.262536	0.127763	0.04785	0.101787	0.052581	0.029028	0.067748	0.07827
AT1G08870	0	0	0	0	0	0	0	0
AT1G08880	53.335014	54.111454	68.707397	67.130341	77.128784	74.975006	97.034988	95.151138
AT1G08890	11.918379	12.128755	23.401064	22.778711	27.422203	27.861362	44.987232	44.661423
AT1G08900	9.779428	9.910012	9.409916	9.135145	8.066381	8.140821	5.335244	5.218255
AT1G08910	5.893555	5.814378	4.060774	4.284465	5.494517	6.000134	3.526587	3.834907
AT1G08920	13.496676	13.771114	6.203259	6.080222	5.991063	6.256726	39.652084	39.462917
AT1G08930	144.447983	147.41658	64.081383	65.816948	102.741646	102.696228	44.690002	46.442883
AT1G08940	19.330284	19.957632	8.778296	10.362379	7.328425	7.780436	22.4034	24.699862
AT1G08950	0	0	0	0	0	0	0	0.008417
AT1G08960	4.888664	5.742513	4.676751	4.628931	4.895822	4.781945	2.508551	2.789996
AT1G08970	21.594355	22.502878	29.553593	30.917772	24.98378	25.281559	63.567902	65.224937
AT1G08980	30.814564	31.611599	53.656128	53.164139	48.118511	49.010609	31.789112	33.499279
AT1G08985	0	0.119459	0	0	0	0	0.057672	0
AT1G08990	1.359167	1.655464	2.962867	3.259467	2.398625	2.639038	2.020251	2.071738
AT1G09000	1.27221	1.248626	1.52664	1.587961	1.434034	1.448096	1.120049	0.883392
AT1G09010	19.098312	19.335745	27.25139	26.934349	22.634649	22.342299	14.504411	13.678526
AT1G09020	14.277803	14.57613	14.013381	14.56945	17.619888	18.061335	16.521248	17.189306
AT1G09026	0	0	0	0	0	0	0	0
AT1G09030	0	0	0.045395	0	0	0	0	0
AT1G09040	2.011844	1.869698	1.833356	1.714147	1.614211	1.588398	1.681391	1.81533
AT1G09050	1.854695	2.135869	1.540867	1.593413	1.525428	1.499323	1.664068	1.731307
AT1G09060	15.401995	15.851465	13.378706	13.326822	11.170102	11.735871	12.677067	12.153257
AT1G09070	309.920502	319.612762	93.50618	97.835007	67.028107	69.823158	151.218887	157.855545
AT1G09080	1.935705	2.109375	0.796612	0.761166	0.104366	0.187365	24.451403	24.500633
AT1G09090	3.253773	3.410401	2.801048	2.550543	2.53424	2.653996	0.180511	0.149857
AT1G09100	16.074253	16.462431	20.038111	19.485651	14.285949	14.472027	12.404653	12.493328
AT1G09110	0	0	0	0	0	0	0	0
AT1G09130	63.682735	63.164509	64.585121	62.399696	73.142036	71.694435	66.244492	67.229248
AT1G09140	35.260044	35.434734	37.606647	35.981476	27.326359	27.994246	42.403111	41.845085
AT1G09150	23.162693	23.265585	29.435509	28.444717	26.665585	26.412973	20.770884	20.618851
AT1G09155	0.563258	0.383778	0.943688	1.021485	0.59714	0.808281	0.843781	1.178029
AT1G09157	0.02081	0.173932	0.024023	0.067147	0.053765	0.024253	0.065942	0
AT1G09160	12.821817	12.830192	9.455589	9.416049	9.968134	10.322302	6.469762	5.721983
AT1G09170	0.320475	0.390035	0.385179	0.407822	0.66422	0.494903	0.450994	0.442772
AT1G09176	0.208443	0.137	0.131667	0.319206	0.128513	0.116082	0.28631	0.451723
AT1G09180	0.629701	0.57127	0.237528	0.68613	0.228487	0.330961	3.394419	3.447507
AT1G09190	1.575621	1.790078	1.552117	1.514202	0.96039	0.945376	0.994337	1.01457
AT1G09195	3.171374	3.506864	5.212884	5.165637	4.705792	5.25663	5.381014	4.725193
AT1G09200	71.283958	68.496223	65.648407	65.970901	57.393085	55.293831	54.482269	54.698792
AT1G09210	91.060661	88.818291	85.38974	82.583633	47.060284	46.366299	155.351318	150.501801
AT1G09220	0.844722	1.132714	1.132751	0.958448	0.40926	0.339172	0.574049	0.643399
AT1G09230	6.623147	6.377891	9.138589	9.38061	10.303639	11.037391	6.998131	6.43824
AT1G09240	9.916492	10.440364	7.947228	7.070699	3.035648	3.569773	8.59558	8.553355
AT1G09245	0	0	0	0	0	0	0	0
AT1G09250	21.204727	23.747545	36.841839	37.45969	40.094349	41.355839	53.661789	56.166626
AT1G09260	0	0	0	0	0	0.079596	0.070036	0.00436
AT1G09270	21.088703	22.141821	24.908115	24.312252	27.280096	26.520348	41.178421	41.500484
AT1G09280	10.401128	9.527645	17.870541	17.557287	14.578651	14.383491	9.173125	9.685917
AT1G09290	6.325243	6.238319	8.161759	8.769212	5.941301	6.240916	5.816866	6.028989
AT1G09300	4.657218	4.669562	5.315192	5.55323	2.954549	2.777179	4.450603	4.497466
AT1G09310	996.5896	987.514526	523.712585	517.762878	496.407959	495.600189	1132.267822	1125.122437
AT1G09320	3.918881	4.432832	7.054623	7.282539	5.415168	5.381878	2.941931	3.159499
AT1G09330	20.834929	19.657516	24.537977	24.391312	26.798771	26.350983	25.6548	25.727823
AT1G09340	144.735397	143.861633	70.263458	69.47419	103.156097	104.426437	45.514256	45.53759
AT1G09350	1.733625	1.726723	5.138018	6.238771	3.922024	3.683771	1.103853	1.315669
AT1G09360	0	0	0	0	0	0	0	0
AT1G09370	0.146071	0.010882	0.050626	0.080451	0.146655	0.17582	0.249384	0.104556
AT1G09380	0.789645	0.841366	0.338715	0.277872	1.005705	0.834474	0.031301	0.129538
AT1G09390	10.078046	10.317512	5.775767	6.439943	7.023597	7.656555	4.412215	4.476222
AT1G09400	0.289148	0.310907	0.246659	0.188593	0.159652	0.108396	0.230401	0.137704
AT1G09410	0.725036	0.61412	0.825819	0.638753	0.256738	0.397108	0.516127	0.325229
AT1G09415	16.449514	19.867067	23.042894	23.684013	10.779026	12.392861	9.089849	10.127056
AT1G09420	8.168581	7.974149	6.951355	7.16924	10.107866	10.085677	13.221131	14.341827
AT1G09421	0.064564	0.150509	0.087869	0.043558	0.150046	0.152889	0.295893	0.2025
AT1G09430	52.558193	56.033394	86.002403	86.709816	77.753532	79.177521	113.885811	114.748932
AT1G09440	5.328244	5.118075	3.236883	3.202344	3.143066	3.286511	1.785936	1.789509
AT1G09450	1.659655	1.799183	1.631714	1.858029	1.314517	1.543597	1.07652	0.742241
AT1G09460	8.455471	7.397604	6.38973	6.40918	15.904218	15.600929	32.476017	30.617804
AT1G09470	2.51372	2.685078	2.685198	2.185761	2.197826	2.136967	0.970911	1.630267
AT1G09480	2.782969	2.902072	1.626598	1.896731	1.540043	1.451211	2.045478	1.559347
AT1G09483	0	0	0	0	0	0	0	0
AT1G09486	0.798392	0.838588	0.587352	0.623008	1.31523	1.300791	1.128084	1.094812
AT1G09490	14.94425	15.322069	16.171318	16.851545	14.163852	15.231816	34.541485	36.628021
AT1G09500	0.196959	0.394097	1.102055	0.844572	0.150709	0	13.962327	13.019065
AT1G09510	0	0	0.075849	0.05393	0	0	0.07168	0
AT1G09520	8.537951	8.790392	19.488379	19.624596	12.916867	12.376746	23.428555	22.306599
AT1G09530	17.480616	17.544195	28.738338	28.348841	13.23396	13.849128	65.38665	64.445602
AT1G09540	1.209275	1.231179	1.737215	1.563796	1.716066	1.631899	1.322205	1.459813
AT1G09550	0	0.019371	0	0	0	0	0	0
AT1G09560	115.648628	110.585091	116.428497	113.390923	136.080307	130.773788	181.126068	176.894135
AT1G09570	42.684986	44.273651	75.794281	77.434441	72.699715	72.916397	40.694454	39.325516
AT1G09575	4.187686	3.862888	4.456171	4.093657	3.791889	4.20412	3.442875	3.018845
AT1G09580	6.012557	7.343897	8.123412	9.51788	8.697444	8.918674	5.147924	5.538235
AT1G09590	136.26268	137.431732	172.154114	167.875305	131.201126	126.622055	118.324226	115.537872
AT1G09600	0.304303	0.465666	0.309491	0.472628	0.209364	0.265259	0.193924	0.191692
AT1G09610	0.781943	0.590997	0.582228	0.983344	1.636426	1.823899	0.903517	1.213682
AT1G09620	40.599522	40.193665	55.722095	54.418903	57.311993	58.43158	28.657404	28.439676
AT1G09625	0	0.009568	0.02718	0.029675	0.011386	0	0.016705	0
AT1G09630	14.884328	13.297483	17.118368	15.672962	19.083542	19.450182	17.129726	17.064535
AT1G09640	115.656654	116.099998	162.53447	160.295578	154.2491	160.219452	111.898811	113.49131
AT1G09645	20.555437	20.194538	22.98863	23.036974	26.523277	26.5441	22.946793	24.111565
AT1G09650	0.373791	0.448427	0.302118	0.400065	0.218428	0.231816	0.215231	0.30451
AT1G09660	15.792304	16.42754	14.277214	15.953808	18.62047	19.571165	10.843561	11.348633
AT1G09665	0	0	0	0	0	0	0	0
AT1G09680	1.097423	1.243372	1.255602	1.140584	0.867349	0.77951	0.649688	0.794617
AT1G09690	190.062668	185.505875	274.014099	272.366638	262.247253	256.666351	240.335876	239.357239
AT1G09700	4.327438	4.854228	5.057489	4.521384	5.428929	5.493321	3.615774	3.172503
AT1G09710	2.997703	3.171646	3.539874	3.840249	2.9499	2.948439	2.864885	2.411744
AT1G09720	0	0	0	0	0	0	0	0
AT1G09730	11.53577	10.739596	12.224228	12.028782	11.968611	12.512478	11.618637	11.209698
AT1G09740	42.218319	42.811966	40.361477	39.106712	41.264957	41.677643	27.356411	27.541145
AT1G09750	107.236404	107.594734	104.744781	101.576035	164.451385	159.104736	57.500782	53.879841
AT1G09760	24.722553	25.037617	33.596481	34.614391	29.32613	29.034636	28.065353	28.121857
AT1G09770	44.70752	45.361488	70.279709	73.064903	82.777603	85.052826	63.406311	64.076973
AT1G09780	81.87413	83.247643	103.292427	108.598351	52.950901	56.223755	47.499065	48.074902
AT1G09790	0	0.036093	0.010594	0	0.013462	0.014297	0.020197	0.013922
AT1G09794	4.116354	4.149311	3.438416	3.293542	4.970894	4.896124	8.514261	7.629261
AT1G09795	25.241318	25.336908	33.363056	33.812893	29.281891	29.472015	35.037743	35.347645
AT1G09800	2.615619	2.586233	3.195757	3.464603	2.319329	1.825953	1.099489	1.274372
AT1G09810	4.035978	3.653708	2.831764	2.692809	4.001358	3.842151	3.179722	3.183079
AT1G09812	1.12263	1.395598	1.222036	0.876753	1.13208	0.745465	1.251198	1.145214
AT1G09815	21.863926	20.796593	23.533949	23.98406	23.300041	24.432817	36.082977	36.23494
AT1G09820	2.135297	2.182225	2.120178	2.369274	2.127006	2.260881	1.913508	1.765474
AT1G09830	11.764223	11.269225	12.803986	13.128063	9.962787	9.446282	6.403989	5.942657
AT1G09840	19.138876	17.841457	18.740097	18.294434	20.099777	20.188593	16.463186	16.377659
AT1G09850	14.28994	14.843012	16.152422	16.509924	11.390825	11.82111	26.024355	25.601324
AT1G09860	0.012878	0.04811	0.208872	0.19879	0.105049	0.171615	0.082952	0.018346
AT1G09870	15.442136	14.558159	18.518379	18.20516	14.333279	15.264408	21.703117	22.136635
AT1G09880	0.32297	0.192644	0.354666	0.238833	0.219248	0.284015	0.33326	0.382621
AT1G09890	0.628877	0.80109	0.621792	0.492691	1.009355	0.982091	0.796537	0.831902
AT1G09900	7.336605	7.868399	7.21142	7.735477	7.670468	7.564455	4.412319	4.610301
AT1G09910	7.318956	7.607243	12.269704	11.91504	10.160713	10.76288	8.073467	7.671334
AT1G09920	24.374743	24.915392	22.270958	21.350309	28.559608	30.195704	45.412739	43.304718
AT1G09930	0.36312	0.232973	0.015529	0.049185	0.183898	0.149915	0.296952	0.352431
AT1G09932	7.828482	9.216396	3.886282	3.531119	2.752214	2.805021	7.75176	7.482651
AT1G09935	0	0.033179	0.154299	0.020958	0	0.024815	0.064981	0.021042
AT1G09940	21.31864	21.338816	14.944644	15.324433	13.508177	13.256915	21.982275	22.171906
AT1G09950	2.665005	3.337073	0.213576	0.320811	0.257289	0.237599	1.062542	1.131383
AT1G09960	3.146829	3.165442	4.895756	4.930268	3.751749	3.060835	7.842195	7.123831
AT1G09970	61.501766	61.561043	51.89555	52.499096	41.939434	43.093899	116.308792	114.833725
AT1G09980	7.875674	7.21343	6.365644	6.826243	6.633969	6.630817	7.725013	7.148247
AT1G09995	3.552203	3.162944	3.498311	4.140042	4.469439	4.004062	5.146496	5.061273
AT1G10000	0.454986	0.697337	0.481945	0.462098	1.2503	1.112241	0.386055	0.367794
AT1G10010	0	0	0	0	0.0188	0.027095	0.019031	0.035224
AT1G10020	8.389915	8.120542	7.635681	7.438988	20.797432	19.607145	14.651787	13.855761
AT1G10030	7.225771	6.081288	9.283133	9.121595	9.616794	8.395115	6.532022	6.627542
AT1G10040	1.736393	1.795495	1.925134	1.946505	0.981284	1.12522	0.560525	0.814775
AT1G10050	5.19629	4.677194	4.221189	3.997202	3.513276	3.646985	4.818356	5.048893
AT1G10060	8.045938	8.545546	7.356823	6.826044	8.481893	9.590456	16.001871	16.289944
AT1G10070	9.452384	10.109876	38.041161	38.082443	39.779617	40.612328	111.128784	112.850418
AT1G10090	12.945902	12.532347	13.752393	13.35474	19.261889	18.725975	34.646137	34.3909
AT1G10095	2.577954	2.536949	5.135667	5.578396	4.181508	3.549437	4.331222	4.197491
AT1G10100	0.028165	0	0	0	0.068676	0.055248	0	0
AT1G10110	0.403224	0.401614	0.150593	0.240941	0.286411	0.316632	0.300217	0.265677
AT1G10120	6.539331	6.261448	9.241293	9.28053	9.471072	9.439117	8.257713	7.766923
AT1G10130	10.581077	10.917937	9.880446	10.301388	10.986566	11.141793	7.427281	7.612456
AT1G10140	21.548807	21.075655	30.271	29.406368	30.02972	30.305197	64.335129	62.239834
AT1G10150	11.762374	11.254816	11.216336	11.629221	13.07491	13.309604	14.987596	14.706965
AT1G10155	0.176338	0.198753	0.589475	0.754198	0.233542	0.201318	0.499904	0.663885
AT1G10160	1.315871	1.385229	1.419478	1.339596	1.305246	1.405531	0.660424	0.632319
AT1G10170	19.224775	18.92	20.52384	19.909534	13.072011	13.076945	11.511887	11.790463
AT1G10180	8.470579	8.872893	8.613223	8.488433	8.123792	7.946436	5.133386	5.270505
AT1G10190	0	0	0	0	0	0	0	0
AT1G10200	78.983139	81.39183	79.90789	80.081924	113.07283	114.022469	60.440559	59.564468
AT1G10210	5.622052	5.42401	8.352849	8.438217	8.896877	8.970234	4.68324	4.794291
AT1G10220	0.817236	0.982318	0.374609	0.476316	0.530318	0.445711	0.854962	1.120146
AT1G10230	8.270104	8.479504	9.058743	9.146367	9.172772	8.55319	13.403846	13.333321
AT1G10240	3.338046	2.948282	3.375767	3.419677	2.898801	2.835403	2.316918	2.058025
AT1G10250	0	0	0	0	0	0	0	0
AT1G10260	0	0.004998	0.008516	0	0	0.02793	0	0
AT1G10270	3.614698	3.63597	3.064067	3.173006	2.73877	3.120057	1.867671	1.836448
AT1G10280	2.511836	1.975096	2.119104	2.0557	1.582218	1.846572	2.645938	2.682709
AT1G10290	23.662125	24.072506	25.282784	25.150665	22.037949	22.598145	30.540983	31.424162
AT1G10300	0.363814	0.470505	0.25317	0.41697	0.215109	0.18554	0.116587	0.161731
AT1G10310	12.916556	12.911323	11.307242	10.690914	8.405266	9.899035	12.262926	12.887652
AT1G10320	5.316881	4.481714	5.485634	5.654194	5.862482	6.063467	5.92184	6.261838
AT1G10330	0.678857	0.898673	0.710534	0.727642	1.037989	1.069187	0.87683	0.684931
AT1G10340	7.591473	7.100883	2.200271	2.137582	1.176952	1.243849	11.722689	12.128563
AT1G10350	9.793523	9.678874	9.158177	9.574915	9.801107	9.930581	13.897509	13.258361
AT1G10360	18.163555	18.393476	13.080964	13.550594	12.094928	12.886442	12.440966	12.617709
AT1G10370	4.248303	3.712044	7.445875	8.422314	1.545911	1.690221	580.593079	590.718811
AT1G10380	5.830998	5.323102	6.355237	5.394317	6.447035	7.399161	7.817318	7.425223
AT1G10385	0.043485	0.047063	0.073812	0.076488	0.073242	0.021938	0.02337	0.045395
AT1G10390	22.251009	21.661024	23.631859	23.346333	26.359751	26.456335	22.840796	22.507322
AT1G10400	0.306842	0.574077	0.282604	0.268904	0.504152	0.196979	0.040106	0.048618
AT1G10410	26.350033	25.85811	21.192755	20.878525	17.553955	17.105288	43.677074	43.439117
AT1G10417	0.402501	0.507416	0.422311	0.360037	0.571255	0.522915	0.462229	0.588503
AT1G10419	0	0	0	0.0479	0	0	0	0
AT1G10430	17.942726	16.929478	20.461857	20.907988	21.902843	20.44766	15.10414	14.682827
AT1G10440	0	0	0	0	0	0	0	0
AT1G10450	8.208242	8.250891	10.625978	10.940269	6.902391	6.894741	5.285839	5.586976
AT1G10455	0	0.041102	0	0	0	0	0	0
AT1G10460	0.461003	0.441054	0.529857	0.448096	1.050583	1.170105	0.585495	0.560719
AT1G10470	16.128815	16.035578	37.360073	35.3978	28.842274	26.888096	20.850351	20.731998
AT1G10480	1.319764	1.597717	1.746951	1.622759	2.176853	2.05612	5.020853	4.569431
AT1G10490	5.898047	5.37111	7.975347	7.853202	4.557545	4.434602	2.648692	2.858613
AT1G10500	40.893444	41.231167	37.141525	37.374058	32.487812	31.013527	67.489464	68.943161
AT1G10510	14.659267	14.072783	14.467619	14.036841	11.812962	11.285882	8.513531	8.748792
AT1G10520	1.073027	0.995514	0.816173	0.817129	1.019295	0.759453	0.692176	0.804651
AT1G10522	14.267393	14.243176	20.261469	19.02033	10.651581	9.854252	9.566879	10.436362
AT1G10530	0.527028	0.473462	1.090267	1.15832	0.967698	0.696689	0.924439	1.264342
AT1G10538	0	0	0	0	0	0	0	0
AT1G10540	0.577194	0.416382	0.351487	0.251604	0.362412	0.328925	0.311911	0.23229
AT1G10550	1.694201	1.507858	1.858816	1.710036	3.637201	2.889088	1.370263	1.160344
AT1G10560	5.437183	4.833591	3.925223	3.48688	1.767187	1.21781	7.798744	9.019213
AT1G10570	8.366475	7.863896	12.789907	12.502347	9.998626	9.685903	6.452105	6.473731
AT1G10580	17.87932	18.320745	20.886007	21.325176	17.345669	18.430201	25.351261	24.6989
AT1G10585	3.062919	2.830613	6.632761	6.642138	0.544604	0.623676	156.546127	156.748123
AT1G10586	0.032884	0.0353	0.041251	0.087605	0.059033	0.081594	0.572912	0.508941
AT1G10588	0	0	0	0.035615	0	0	0.035265	0.081176
AT1G10590	80.703476	80.31424	149.198334	149.64299	95.240631	93.764214	111.083267	111.036118
AT1G10600	11.659114	10.027168	13.472901	12.918064	17.320295	17.069675	10.355847	9.916065
AT1G10610	3.458955	3.563339	4.602097	5.023603	5.657679	5.70923	3.018536	3.026641
AT1G10620	0	0	0.005456	0	0	0	0	0
AT1G10630	55.971478	58.025585	67.660622	65.865997	44.508659	46.179577	66.484825	64.407036
AT1G10640	5.392106	5.498749	7.965436	7.861324	2.022293	1.840672	5.155589	5.36416
AT1G10650	10.317208	9.64646	6.664984	6.893346	6.233187	6.609704	14.036696	14.665739
AT1G10652	0	0	0	0	0	0	0	0
AT1G10657	6.738443	6.231675	2.122701	1.306651	1.824956	2.527136	1.767869	1.537212
AT1G10660	16.634567	16.671904	23.366472	23.117752	26.3251	23.367758	19.148878	18.909603
AT1G10670	111.474281	111.105759	125.008438	124.517288	77.767738	80.866943	95.43721	96.0569
AT1G10680	0.031267	0.064558	0.029153	0.064385	0.014732	0.019722	0.01814	0.00562
AT1G10682	57.345043	59.166584	58.242611	55.018856	92.992714	96.551407	93.759247	96.728233
AT1G10690	3.096895	3.19648	3.90647	2.904083	5.245119	4.169999	5.533036	5.572614
AT1G10700	17.87587	17.778631	16.442411	16.217764	15.778711	14.91624	8.690289	8.932312
AT1G10705	0.067258	0	0	0	0	0	0	0
AT1G10710	0.101941	0.127699	0.062413	0.034057	0.197695	0.224862	0.106275	0.09053
AT1G10717	0	0	0	0	0	0.073867	0	0
AT1G10720	16.314962	15.845547	13.50213	13.579787	15.040205	15.076528	18.035988	17.498812
AT1G10730	5.118965	5.0182	5.232242	5.176931	4.560602	5.03927	5.335753	5.718851
AT1G10740	11.968387	11.722747	16.813169	16.720798	11.309138	10.567785	39.928764	42.378872
AT1G10745	0	0	0	0	0	0	0	0
AT1G10747	0	0.068376	0.041134	0	0	0	0	0
AT1G10750	1.106853	1.15715	0.79623	1.004199	1.397777	1.456937	1.011593	1.000368
AT1G10760	62.432854	62.444134	85.86515	86.104828	81.404289	81.548241	114.486229	114.839127
AT1G10770	0.737321	0.52578	0.56831	0.714268	1.089857	1.048471	1.926324	2.008635
AT1G10780	3.445453	2.890208	2.541883	2.58488	3.147362	3.071425	1.409613	1.625587
AT1G10790	0.492735	0.369437	0.143554	0.240051	0.329508	0.484103	0.218359	0.121283
AT1G10800	0.949848	1.414776	0.879866	0.808596	0.507069	0.855263	0.98462	0.952074
AT1G10810	0.420428	0.566057	0.434039	0.599624	0.540568	0.602791	0.295801	0.251337
AT1G10820	8.982477	9.199169	10.533343	10.179093	13.128127	13.321264	10.229073	9.897393
AT1G10830	11.105983	10.623274	8.678788	8.879289	10.165926	9.009895	8.995383	7.825522
AT1G10840	42.691296	41.197189	67.261124	67.149338	68.057251	67.6912	41.285397	38.99699
AT1G10850	8.692276	8.670457	7.549782	7.713493	6.22184	5.995908	2.888646	3.290696
AT1G10865	30.063477	30.96446	45.198624	41.379875	38.032383	36.104908	76.405731	74.014709
AT1G10870	7.538343	7.377678	7.195563	7.379001	6.123946	6.688852	5.763573	5.505054
AT1G10880	0	0	0	0	0	0	0	0
AT1G10890	25.228842	25.961815	35.781536	39.549515	34.916798	34.806854	35.915302	39.230797
AT1G10900	10.268363	10.269348	6.570316	6.997997	7.071687	7.1057	6.540248	7.053884
AT1G10910	11.011269	11.441176	13.620433	13.709776	15.149613	14.679069	7.15483	6.923287
AT1G10920	1.900523	1.859569	2.485104	2.427026	2.218523	2.162641	1.664014	1.884854
AT1G10930	3.246453	3.222767	2.327737	2.418931	1.872479	1.987499	1.026244	1.150319
AT1G10940	41.095829	40.965977	34.778591	34.537712	48.023479	48.284531	37.643101	40.636459
AT1G10950	51.22324	51.598289	66.204269	67.016144	78.23082	76.494949	61.244564	61.791496
AT1G10960	94.695427	93.75351	80.178406	77.680916	70.39003	68.288033	131.340515	129.416931
AT1G10970	7.718217	7.346485	3.826436	3.694922	2.033675	2.111791	1.17125	1.317991
AT1G10980	0.073499	0.100723	0.1632	0.11906	0.011055	0	0.01578	0.015823
AT1G10990	7.092509	7.631045	3.778157	3.280795	7.839465	7.286783	2.173077	2.110617
AT1G11000	6.020428	6.226156	8.223953	8.301446	5.674403	5.993014	2.204668	2.357411
AT1G11010	0	0.032555	0	0	0	0.005078	0	0
AT1G11020	6.883865	7.018625	10.210848	10.049219	8.953188	8.05837	7.377449	6.700327
AT1G11030	0	0	0	0	0	0	0.094554	0
AT1G11040	0	0.017769	0	0.035796	0.045957	0	0	0
AT1G11050	22.160435	21.764729	5.194028	5.067672	5.708681	5.831733	4.709781	4.888518
AT1G11055	0	0	0	0	0	0	0	0
AT1G11060	4.825522	4.896943	5.49369	5.239141	4.809836	4.612683	4.277043	4.038186
AT1G11070	0.4692	0.375873	0.435569	0.429696	0.581147	0.780936	0.378335	0.420342
AT1G11080	5.027819	4.811751	9.343753	9.109635	5.353869	5.749663	4.388651	4.517375
AT1G11090	5.763771	5.944081	5.644289	5.601927	6.119474	4.944255	4.482977	4.35432
AT1G11100	1.08551	1.144643	0.629224	0.60292	0.526611	0.414011	1.718437	1.778758
AT1G11110	0	0	0.045528	0.013447	0	0	0.022205	0.094461
AT1G11112	0.797177	0.557561	1.129616	0.97699	1.134339	1.307872	0.206252	0.101687
AT1G11120	3.822896	4.439877	5.55807	5.54476	6.068963	6.039777	1.168552	1.044254
AT1G11125	1.628394	1.480012	1.784662	1.820485	1.751222	2.082823	0.681789	0.613189
AT1G11130	5.856896	5.613164	3.672562	3.648086	3.891814	3.361373	1.757036	1.897425
AT1G11145	0.054195	0	0	0	0	0	0	0
AT1G11150	1.182299	1.405175	1.447344	1.116482	2.483338	2.7326	3.091317	2.944897
AT1G11160	0.718286	0.630543	0.489633	0.50153	0.506699	0.591639	0.128433	0.092895
AT1G11170	1.301088	1.192118	1.351519	1.361788	1.543742	1.432344	4.491806	4.949259
AT1G11175	12.976711	11.498706	32.112301	31.361029	25.200546	24.20726	21.636589	19.839348
AT1G11180	9.636081	9.242417	8.759753	8.071774	9.098469	10.343135	8.1595	8.29523
AT1G11185	3.500039	3.946483	1.893738	2.190402	3.389299	3.030157	0.747628	0.768846
AT1G11190	1.72737	1.864831	2.250298	2.362198	2.254277	2.10131	4.397591	3.847956
AT1G11200	10.12464	9.886948	9.848622	9.218071	10.501022	10.840561	9.24721	9.323655
AT1G11210	32.982002	32.180946	25.656227	23.834352	24.209417	24.648634	68.491447	67.098244
AT1G11220	1.715398	2.100595	1.737056	1.507583	1.441183	1.303231	1.487876	1.355075
AT1G11230	0	0	0	0.021297	0	0	0.096972	0.024918
AT1G11240	28.873341	29.684525	45.366959	45.80637	35.268612	35.223404	27.011665	29.225996
AT1G11250	0.127716	0.188369	0.204818	0.113008	0.094295	0.167265	0.186872	0.245018
AT1G11260	125.290115	128.392197	167.115005	166.912643	313.457733	317.661194	416.25528	424.918335
AT1G11265	0.052451	0.066372	0.059171	0.063443	0.022936	0.029559	0.113023	0.151877
AT1G11270	3.381998	3.016291	2.786835	3.396203	2.780646	3.172853	2.897341	2.658483
AT1G11280	8.417703	8.256119	8.60609	8.055968	8.109716	8.242799	7.12327	7.347413
AT1G11290	2.22894	2.041678	1.588375	1.655301	1.102515	0.89534	0.847637	0.937159
AT1G11300	3.648953	3.222619	2.045648	1.960912	1.413898	1.493293	0.666709	0.717049
AT1G11310	64.714119	62.501705	46.265419	44.703159	36.368813	36.231106	45.827358	45.118618
AT1G11320	2.104474	2.147997	1.933458	2.346377	2.337874	2.165323	1.874129	2.149275
AT1G11330	9.26214	9.394384	4.873963	5.188175	6.106631	6.017846	4.593056	4.747478
AT1G11340	1.058038	1.084099	0.490735	0.61804	1.142652	1.106815	0.256476	0.273482
AT1G11350	13.144943	13.452439	10.799212	10.758801	14.881556	14.441508	2.342441	2.119238
AT1G11360	27.023066	27.723444	30.662727	31.673574	40.265919	40.401917	25.488958	25.37434
AT1G11362	0.118613	0.326081	0.331313	0.449579	1.029067	0.869644	0.959003	1.266865
AT1G11370	0.032853	0.011534	0	0.058154	0.024306	0.02504	0.272287	0.385253
AT1G11380	9.275738	8.703548	7.49653	7.443727	18.206623	17.474886	22.976479	22.574825
AT1G11390	4.607578	4.813738	6.249818	5.638958	5.167759	5.674547	6.377798	6.285675
AT1G11400	16.522692	17.09749	25.09623	26.154383	24.656706	25.529463	50.166473	53.287243
AT1G11410	4.976619	4.944707	3.217122	3.02561	2.244284	1.91971	1.460043	1.278886
AT1G11420	1.907091	2.236319	2.191041	2.322589	1.317362	1.064596	0.837172	0.798057
AT1G11430	49.132446	47.793617	55.536964	58.331059	70.458252	68.279518	44.422649	43.348858
AT1G11440	7.983078	7.49055	7.340503	7.593423	9.496865	9.260345	8.255136	8.009952
AT1G11450	4.586901	4.712182	3.572797	3.6425	3.32051	3.290245	0.314847	0.369686
AT1G11460	0.715694	1.101168	0.294204	0.379651	0.129914	0.280896	0.228214	0.112258
AT1G11470	0	0	0	0	0	0	0	0
AT1G11475	25.19508	24.989323	29.162773	29.433481	23.778416	25.215542	24.111628	22.641487
AT1G11480	31.185879	30.644276	45.16156	46.401852	45.643951	45.867207	45.58173	44.783539
AT1G11482	0.241749	0.173869	0.040027	0.113326	0.216615	0	0.355327	0.377027
AT1G11490	0.212569	0.173697	0.275559	0.160767	0.113578	0.150793	0.084505	0.161898
AT1G11500	0.353805	0.43447	0.381459	0.685634	0.26423	0.408895	0.383881	0.583629
AT1G11510	0.07478	0	0	0	0.02317	0	0	0
AT1G11520	0	0	0	0	0.027353	0	0	0.025635
AT1G11530	34.033558	34.062485	62.708683	61.916912	65.703438	61.896885	74.197502	74.952469
AT1G11540	1.482572	1.287849	1.160928	1.058557	1.054454	0.802223	0.527507	0.631935
AT1G11545	23.73867	23.145861	39.066483	40.035175	36.219067	37.522385	9.006145	8.546111
AT1G11550	0	0	0	0	0.0854	0	0	0
AT1G11560	0.000708	0.022876	0.049103	0.074667	0.069372	0.020943	0.070945	0.07722
AT1G11570	0.975449	1.468354	0.89772	1.154242	1.281658	1.367346	1.429281	1.60723
AT1G11572	0	0.041098	0.047236	0	0.03949	0.120245	0.175125	0.035528
AT1G11580	70.096405	70.236572	57.96336	58.477684	63.629665	62.740326	15.595932	15.320739
AT1G11590	0	0	0	0	0	0	0	0
AT1G11592	4.344691	5.014205	6.626998	6.119499	8.388047	7.573674	5.129924	4.321885
AT1G11593	0	0	0	0	0	0	0	0
AT1G11595	0	0	0.026776	0	0	0	0	0
AT1G11600	12.628333	12.604813	7.121306	7.439304	10.078636	10.663651	4.402602	4.52189
AT1G11608	0	0	0	0	0	0	0.024534	0.024436
AT1G11610	0	0	0	0.014885	0.059255	0.046112	0	0
AT1G11620	0.033919	0.027567	0	0	0.026171	0.039319	0.087848	0.039309
AT1G11630	4.643329	3.962108	5.549819	5.076571	5.922218	5.40639	3.684823	3.30276
AT1G11640	0	0	0	0	0	0	0.194362	0
AT1G11650	96.421707	99.226433	146.902588	148.544174	145.016541	146.669296	89.210793	92.650154
AT1G11655	0.432904	0.502955	1.373965	1.276619	0.962638	1.070944	0.289703	0.317665
AT1G11660	13.597677	13.879318	15.162452	15.39484	17.624556	17.208851	12.805581	12.678271
AT1G11670	9.107201	9.141496	5.362714	4.568945	9.883625	10.077841	2.684755	3.135132
AT1G11680	46.663326	44.630371	41.917137	42.415504	50.954594	51.551292	24.236151	24.547682
AT1G11684	0	0	0	0	0	0	0	0
AT1G11690	0.028328	0	0	0.030261	0.02716	0	0	0
AT1G11700	19.706903	20.011621	12.050765	12.232983	7.898836	7.588337	4.12134	5.133609
AT1G11710	1.539143	1.367073	1.155094	1.088818	0.884759	0.850657	0.596249	0.663309
AT1G11720	11.319184	11.688257	8.86493	8.97299	7.676679	7.754651	4.702636	4.849852
AT1G11730	1.042498	1.242453	1.400622	1.572122	1.377442	1.131149	0.53056	0.496966
AT1G11735	1.810286	1.601002	4.34385	3.644459	6.911792	8.541127	0.656106	0.575799
AT1G11740	0.669098	0.78646	0.577626	0.476957	1.879332	1.809058	0.650189	0.615158
AT1G11750	37.877037	39.928417	42.334606	42.084393	45.465115	47.612175	40.048748	39.838615
AT1G11755	4.755391	4.477639	6.862337	6.105906	5.459785	5.488929	3.245019	4.468663
AT1G11760	5.769683	5.788216	7.982707	8.907917	6.561857	6.592417	6.111778	6.119997
AT1G11765	0.003943	0.008117	0.040903	0.031461	0.001667	0	0.008783	0.002068
AT1G11770	0.029525	0.091559	0	0.013442	0.0472	0.072462	0.2554	0.262548
AT1G11780	4.460587	4.938695	4.462078	5.508577	4.662165	5.119009	3.579028	4.133969
AT1G11785	0.764087	0.468091	0.183596	0.272056	0.509235	0.459966	0.663461	0.719405
AT1G11790	5.227925	5.640719	5.56156	5.126608	4.148134	4.274357	8.704288	8.939395
AT1G11800	3.5087	3.732656	2.727798	3.010132	3.682029	3.812919	2.967972	2.947544
AT1G11803	0	0	0	0	0	0	0	0
AT1G11806	0	0	0	0.030114	0	0	0	0
AT1G11810	0.026993	0.022342	0	0.016091	0.018556	0.022398	0	0.026523
AT1G11820	23.173733	22.44187	28.437902	28.54565	35.563026	35.872173	25.517794	25.12447
AT1G11840	224.472626	219.430634	167.612289	175.509659	77.845535	84.336205	96.828888	95.729271
AT1G11850	14.729987	15.733668	15.695921	17.844944	13.156995	13.822075	13.619523	15.065977
AT1G11860	195.4823	195.427444	170.141617	168.559814	191.086655	194.232254	124.160812	123.194519
AT1G11870	7.880904	8.482152	11.360677	11.408162	8.201633	8.121733	6.815344	7.181542
AT1G11880	1.760476	1.594125	1.915396	1.621693	1.920079	2.211658	1.078892	1.556286
AT1G11890	28.432049	28.438143	27.02564	26.773148	26.395733	28.960367	53.417027	52.89872
AT1G11900	2.314173	2.155969	1.813758	2.035402	2.235101	1.805783	1.612635	1.736572
AT1G11905	9.345422	9.255825	10.347043	9.680373	7.419387	7.890495	13.74176	14.1566
AT1G11910	246.045425	250.491592	358.13501	362.390442	257.651978	258.657135	265.107574	267.106567
AT1G11915	0.63556	0.361549	0.394886	0.429573	0.509044	0.517402	0.448361	0.489017
AT1G11920	0.036495	0.093987	0.020744	0.043928	0.122552	0.126059	0	0
AT1G11925	1.465261	1.971962	0.153806	0.168886	0.077891	0.056234	1.557081	1.910615
AT1G11930	27.893116	27.381199	34.17078	36.282063	21.041286	21.831457	28.829893	28.630152
AT1G11940	2.851505	2.175175	2.562049	2.37318	1.648172	1.68943	2.562114	2.670888
AT1G11950	2.889685	2.656202	2.59368	2.935849	2.697996	2.707838	1.871241	1.904328
AT1G11960	7.983385	8.210403	6.489044	6.863395	5.230366	4.87067	7.7933	7.191797
AT1G11970	0	0	0	0	0.030151	0.002573	0	0.028617
AT1G11980	0.05547	0.010875	0	0	0.004872	0.026463	0.165587	0.00895
AT1G11990	0.112046	0.036341	0.08981	0.070949	0.105669	0.023673	0	0
AT1G12000	34.88673	35.26746	35.556519	35.640186	15.839113	16.744083	15.925799	16.599539
AT1G12010	8.003423	6.924033	10.518001	10.258158	14.387173	15.406892	6.41548	6.051699
AT1G12013	0.051366	0.214906	0.220998	0.31304	0.051074	0.095002	0.397824	0.155388
AT1G12015	0	0	0.003534	0.105702	0	0	0.101406	0
AT1G12020	7.801907	8.771604	7.662163	7.936093	11.83179	12.189587	3.689165	3.826901
AT1G12030	1.794297	1.886554	0.423629	0.666007	0.648216	0.727824	0.317787	0.364279
AT1G12040	2.870838	2.819451	4.57278	4.5281	4.349089	4.659072	0.951366	0.819837
AT1G12050	20.690207	20.403114	25.07567	25.368166	20.332428	19.811338	20.426775	21.135641
AT1G12060	5.247748	5.068983	7.265553	6.346363	4.443156	4.857982	5.30269	4.437709
AT1G12064	0.173255	0.063613	0.109382	0	0.12165	0	0.080379	0.065027
AT1G12070	0.305247	0.390122	0.315833	0.456783	0.539837	0.413299	0.72116	0.802306
AT1G12080	84.087463	86.457123	232.328323	229.408325	271.101898	267.102661	220.762054	213.236069
AT1G12090	686.702759	669.675781	360.696991	360.409515	928.202576	918.909729	731.848083	721.309448
AT1G12100	0.7029	1.380496	0.36321	0.558445	0.625587	1.220471	0.633851	0.804474
AT1G12110	83.539391	81.763596	92.635834	96.06469	87.875908	89.981453	128.611923	129.492661
AT1G12120	24.799921	24.668634	23.064222	22.884983	38.512127	38.429829	23.332308	24.317263
AT1G12130	0.108693	0.055011	0.054995	0.067775	0.016276	0.116767	0.203458	0.148966
AT1G12140	13.365465	16.025406	11.707211	11.17038	9.191896	8.372646	9.917389	11.330589
AT1G12150	0.218348	0.338873	0.497908	0.483134	0.538781	0.62663	0.256289	0.071114
AT1G12160	3.12376	3.415626	3.442717	3.283963	2.246268	2.340793	0.718993	0.668202
AT1G12170	0	0.01431	0	0	0.011248	0.011279	0.013521	0
AT1G12180	0	0	0	0	0	0.029119	0	0
AT1G12190	0	0	0	0.015368	0	0	0	0
AT1G12200	30.866474	31.896292	17.149628	17.394339	11.147119	10.943429	21.390743	21.622635
AT1G12210	1.513824	1.290234	1.744722	1.634801	0.874212	0.894879	1.069151	0.946944
AT1G12211	0.139954	0.123793	0.100905	0.039479	0.07729	0.071687	0.080636	0.108709
AT1G12220	4.635201	4.654376	4.344272	4.311257	2.942401	2.642056	1.246366	1.534658
AT1G12230	43.412548	43.058083	62.078941	63.395798	63.433491	62.425068	39.793747	38.706844
AT1G12240	45.581673	45.579178	53.418285	53.177158	41.417118	40.47776	85.323914	87.477783
AT1G12244	4.149639	4.192352	4.306287	3.995975	3.575911	3.669338	3.456883	2.745966
AT1G12250	16.550976	14.907332	9.518704	10.500648	11.558214	12.075628	13.941825	15.624958
AT1G12260	0.954143	1.131637	0.841141	0.866123	1.839703	1.650432	1.681519	2.070195
AT1G12270	26.365837	25.953667	29.426168	28.812267	30.558826	29.718052	20.134897	20.95117
AT1G12280	2.557317	2.611997	2.423117	2.405989	2.053457	1.921216	0.903779	0.833146
AT1G12290	1.564934	1.793346	1.324598	1.276584	1.91185	1.945609	0.939409	1.194879
AT1G12294	0.059834	0.031392	0.093033	0.154031	0.012	0.001506	0.017646	0.028482
AT1G12300	1.243616	1.100103	1.120094	1.241816	1.549423	1.398819	0.589077	0.596471
AT1G12310	63.370731	62.297077	81.257599	79.300629	64.318588	64.103027	50.719154	52.036091
AT1G12320	5.059026	5.725317	2.484203	2.764213	3.212744	3.081721	2.035114	2.120327
AT1G12330	7.863013	6.976958	8.246308	8.674905	9.507899	9.150196	7.43683	6.41404
AT1G12340	0.649527	0.498429	0.561916	0.365895	0.339455	0.403978	0.389836	0.498055
AT1G12350	10.103038	9.956593	12.436527	12.881546	8.824013	9.216434	10.691754	10.390478
AT1G12360	26.388414	25.566732	34.588505	35.279938	35.109211	36.267616	35.134995	34.588936
AT1G12370	1.660323	1.817144	1.000989	1.151083	0.594414	0.681587	1.97583	2.075714
AT1G12380	1.786116	1.90265	2.32119	2.276808	1.461885	1.790867	1.078203	1.12376
AT1G12390	11.218745	11.774507	15.674584	16.334211	15.022621	14.437398	18.547274	17.723625
AT1G12400	6.778018	6.198483	7.956891	7.670792	8.99464	9.687924	10.727321	10.631518
AT1G12410	70.43306	71.413475	96.951965	97.858131	83.954987	83.654121	73.965897	72.849022
AT1G12411	0	0	0	0	0	0	0	0
AT1G12420	2.810632	2.953532	6.686148	7.189667	3.319394	3.792968	16.689779	17.233007
AT1G12423	0	0	0	0	0	0	0	0
AT1G12430	9.285316	9.043117	7.329705	7.074917	7.295441	7.393203	4.365136	4.662605
AT1G12440	57.627186	57.441826	113.460846	114.669456	119.385605	123.971878	93.412704	94.038933
AT1G12450	4.150733	4.167062	3.963928	3.82896	6.808203	5.594047	8.526314	7.843277
AT1G12451	0.066707	0	0.078207	0.159997	0	0	0.132991	0.097691
AT1G12460	3.032013	2.776449	2.743113	2.653476	4.192819	4.551769	2.200224	2.023884
AT1G12470	14.489079	14.595327	13.00456	12.554854	10.923633	11.344773	8.596003	8.331007
AT1G12480	1.602382	1.502617	1.206635	1.431409	1.419018	1.246338	2.122261	2.150515
AT1G12490	0.133992	0.052179	0.095102	0.046313	0.043342	0	0.095278	0.091751
AT1G12500	19.290285	19.283972	11.410004	11.598914	23.32975	24.327269	14.582187	14.781051
AT1G12510	0.084597	0	0	0	0	0.011735	0	0
AT1G12520	8.679333	8.482697	10.341855	10.19356	34.332893	34.40353	22.310654	20.928501
AT1G12530	8.423765	8.59908	8.023256	6.934782	9.422239	11.083605	11.088555	10.154029
AT1G12540	0	0	0	0	0	0	0.02454	0
AT1G12550	3.198269	2.986763	1.960581	1.467165	1.597982	1.698804	1.076351	0.938197
AT1G12560	3.989035	3.951607	5.367195	4.915908	5.685319	5.1349	2.772812	3.093328
AT1G12570	1.127526	1.096218	0.99743	0.886447	0.52053	0.503377	0.558809	0.532566
AT1G12580	28.379948	28.877485	30.382053	30.180239	36.870838	37.560257	30.726078	31.932205
AT1G12590	0	0	0	0	0	0	0	0
AT1G12600	0.227191	0.22448	0.153757	0.125537	0.276639	0.211607	0.36059	0.263443
AT1G12610	0.453097	0.647825	0	0.019487	0.014604	0.073488	0.465769	0.545168
AT1G12620	1.850361	2.012276	1.881779	2.11483	2.212788	1.85369	1.980598	2.377141
AT1G12630	0.701918	0.245874	0.385948	0.596577	0.519815	0.902733	0.821095	0.906095
AT1G12640	13.442255	12.85594	21.854624	20.801052	15.025824	15.163317	29.508249	28.773741
AT1G12650	15.51727	15.470572	23.264227	24.184906	15.312942	16.18198	16.518677	15.230902
AT1G12660	0.225307	0.020668	0.039179	0.037787	0.051134	0.220707	0.232695	0.296908
AT1G12663	0.088746	0	0	0	0	0	0.116267	0.140474
AT1G12665	0.11278	0.197244	0.035542	0.09002	0.179658	0.125488	0.430048	0.487302
AT1G12667	0	0	0	0	0	0	0	0
AT1G12669	0	0	0.059379	0.044876	0	0.052315	0.156129	0.183406
AT1G12670	0.554866	0	0.203686	0.233237	0.096541	0	2.020806	1.709422
AT1G12672	0.162765	0.105497	0.041699	0	0.036726	0.031037	0.09904	0
AT1G12680	9.897573	10.086539	9.945888	9.723432	10.510441	10.544994	11.765144	10.446548
AT1G12700	1.258351	1.460428	1.465364	1.641044	1.595754	1.825212	0.959187	1.119699
AT1G12710	4.456708	4.850398	5.622895	5.507122	12.861649	11.888809	4.925356	4.931725
AT1G12720	0	0	0	0	0	0	0	0
AT1G12725	0	0	0	0	0	0	0	0
AT1G12730	2.805363	2.862221	5.155667	4.350584	7.793293	7.557604	3.042443	3.050517
AT1G12740	1.509758	1.540581	1.561415	1.517246	2.80844	2.793382	2.250722	2.35977
AT1G12750	8.98147	8.323726	9.316701	8.498939	11.37883	11.67927	10.337487	11.462067
AT1G12760	27.411367	27.356995	29.843002	29.018856	27.758682	27.551804	34.20013	35.076462
AT1G12770	17.519688	17.859543	23.141302	23.8633	15.736717	15.873059	11.078497	11.406908
AT1G12775	0.930215	0.950086	0.91076	1.003648	1.131561	1.098632	0.943116	0.969754
AT1G12780	62.168312	61.664814	127.711586	130.387512	117.798073	117.43264	111.397034	112.680328
AT1G12790	2.878517	4.074445	8.316717	8.608672	9.094107	8.706034	4.324249	4.325549
AT1G12800	36.668343	37.065502	27.301285	27.652258	22.98122	23.605904	15.781726	14.495637
AT1G12805	6.768318	6.711985	5.7811	6.079605	4.142116	3.808916	0.124479	0.037465
AT1G12810	20.587111	21.666021	21.447395	20.598522	39.783279	36.053047	47.547398	48.293083
AT1G12820	20.897388	20.519699	22.38616	21.955591	19.99753	19.85239	19.842451	21.069597
AT1G12830	16.807949	14.698765	16.88003	18.119448	15.378016	15.252324	13.72879	14.034925
AT1G12840	69.958534	69.958939	82.016327	78.612198	71.752281	73.780495	69.435974	70.552002
AT1G12845	20.314606	18.640118	30.348936	29.264261	23.435755	22.296757	22.838112	22.899027
AT1G12850	21.678207	21.50766	25.130085	25.601376	27.9056	28.61013	29.150677	28.434774
AT1G12855	0.114397	0.133621	0.084037	0.091215	0.080718	0.116821	0.100498	0.071717
AT1G12860	15.648812	14.982075	11.32551	11.29818	23.11824	22.558386	15.72707	16.671965
AT1G12870	0.073228	0.023074	0	0	0	0.019051	0	0
AT1G12880	3.059397	3.478103	3.421431	3.466225	1.224811	1.261283	2.040771	2.163283
AT1G12890	0.371818	0.154481	0.102962	0.107304	0.109347	0.035671	0.165169	0.304231
AT1G12900	209.897446	206.658539	117.024429	118.873016	142.669891	144.251755	72.035599	65.062126
AT1G12910	17.722725	17.160263	28.011673	27.431437	31.301382	30.364027	20.518763	19.779572
AT1G12920	45.841038	43.300106	73.815216	71.605347	62.320698	62.552986	42.10371	42.821236
AT1G12930	6.31931	5.87569	8.731672	8.71383	7.651948	7.108719	4.498196	4.395351
AT1G12935	0	0	0	0	0	0	0	0
AT1G12938	0.104337	0.101283	0	0	0	0.192973	0.214079	0.479022
AT1G12940	1.699409	1.763087	0.166	0.17805	0.15892	0.074747	0.637557	0.677437
AT1G12950	2.382783	2.17258	1.777447	2.011061	1.5964	1.305188	3.411723	3.569355
AT1G12960	0	0	0	0	0	0	0	0
AT1G12970	8.556817	9.041923	8.481043	8.912564	12.101701	11.648743	8.508144	7.486183
AT1G12980	0.040297	0.05295	0.076962	0.14949	0.16747	0.132592	0.036402	0.096794
AT1G12990	8.536842	9.424437	7.10001	7.900064	11.536524	11.232323	8.688128	8.882937
AT1G13000	10.166065	9.572037	7.594934	7.757424	13.053759	13.018682	7.040389	7.389467
AT1G13010	0	0	0	0	0	0	0	0
AT1G13020	16.943052	17.823425	19.281301	20.083851	13.586462	14.244315	11.283947	11.588043
AT1G13030	4.128022	4.299704	5.354738	5.580832	3.168805	2.71384	2.363693	2.575143
AT1G13040	1.302329	1.274779	1.209063	1.20775	1.042815	0.904205	0.879374	1.004173
AT1G13050	1.810264	1.374568	1.467442	1.743292	1.701552	1.553336	2.075483	1.86646
AT1G13060	68.114998	70.815704	89.527832	93.016243	72.128754	71.685051	81.270836	83.49511
AT1G13070	0	0.010671	0	0.03087	0	0.007788	0.015683	0.018172
AT1G13080	13.757586	13.849762	13.335145	14.228072	8.493479	8.963596	29.752539	29.574053
AT1G13090	20.757895	20.39624	16.94698	16.428228	10.544893	10.509816	21.085777	21.061226
AT1G13100	9.303263	9.611062	2.769646	3.073222	4.995313	5.361242	8.892951	9.639979
AT1G13110	127.735748	128.548172	32.632133	33.841362	65.451828	68.49398	63.407566	63.831512
AT1G13120	7.126524	7.37066	7.496866	7.051043	6.620553	6.308225	6.446448	6.656993
AT1G13130	0.390883	0.33271	0.757767	0.598702	0.395732	0.533216	0.234721	0.481033
AT1G13140	0.336379	0.255847	0.445374	0.401552	0.272054	0.386338	0.262385	0.356443
AT1G13145	3.157997	2.685587	3.94126	3.506634	2.076852	2.035563	1.00979	1.037027
AT1G13150	0.340955	0.334963	0.559336	0.460807	0.595046	0.406335	0.357259	0.223846
AT1G13160	10.535598	10.579891	12.645667	13.177404	8.574765	8.625764	4.97036	5.483315
AT1G13170	7.439853	7.303708	8.192019	8.652848	6.004377	6.696335	4.538332	4.70843
AT1G13180	4.906548	5.365293	4.403865	4.246787	4.603703	4.298668	4.505605	4.97891
AT1G13190	17.474791	17.811598	24.29493	25.811255	22.243486	23.511559	23.658272	24.734989
AT1G13195	5.823146	5.797317	5.996227	5.832906	4.940147	5.072149	12.731461	11.982074
AT1G13200	0.021139	0	0	0	0.021923	0.050383	0.023258	0
AT1G13210	32.514496	33.004875	9.630498	10.083901	14.721743	14.392136	11.787882	11.567503
AT1G13220	6.462411	6.515448	5.824584	5.973374	5.572621	5.502597	5.289679	5.578506
AT1G13230	0.08892	0.216868	0.255384	0.072022	0.027021	0.098108	0.088482	0.080349
AT1G13240	0	0	0.085957	0	0	0	0	0.101002
AT1G13245	102.009918	109.178169	55.988865	58.8382	141.073502	143.248474	68.426819	69.668175
AT1G13250	13.786633	14.679626	11.141754	11.157681	11.957345	11.104264	6.121096	6.680377
AT1G13260	64.175209	62.699993	17.370386	17.251093	58.923832	56.806118	61.018547	61.244755
AT1G13270	18.044838	18.273424	24.039835	24.269167	24.45063	24.539698	16.312571	15.884467
AT1G13280	24.207104	21.951111	26.602568	27.4331	22.066174	22.88681	22.264668	22.008293
AT1G13290	0	0	0.019109	0	0.034372	0.018821	0.035304	0
AT1G13300	17.125513	18.266737	23.546301	23.402044	23.512295	24.559978	10.029031	9.858702
AT1G13310	0.564724	0.521617	0.072988	0.067135	0.049755	0.032528	0.085322	0.048059
AT1G13320	26.81908	28.663206	32.53595	33.462948	32.561867	32.316479	29.516006	30.413357
AT1G13330	2.071903	1.815956	2.118285	1.866953	2.070068	2.145391	1.448731	1.703957
AT1G13340	6.624602	7.109878	6.054987	6.505696	2.101093	2.228892	4.316498	4.027122
AT1G13350	9.237932	9.729848	12.588576	12.907015	12.174082	11.727351	9.247348	10.069783
AT1G13360	61.89159	61.076794	53.530422	53.202827	47.971916	45.823215	122.67691	115.664154
AT1G13370	0.120277	0.203001	0.20352	0.218581	0.172107	0	0.298584	0.378758
AT1G13380	20.078552	19.801548	27.333107	26.121885	35.388786	37.866081	18.757105	17.066643
AT1G13390	22.994699	24.044966	25.212025	24.61051	23.609327	25.19186	30.050442	31.832228
AT1G13400	0.260508	0.177935	0.117688	0.131823	0.651525	0.570395	0.715555	0.55881
AT1G13410	1.147704	1.101499	1.441414	1.254439	0.736173	0.574452	0.805379	0.782517
AT1G13420	1.463466	1.391013	2.191157	1.852355	3.18298	3.508757	0.355799	0.312333
AT1G13430	7.302063	7.14396	2.648732	2.930942	1.389411	1.294915	0.238889	0.291838
AT1G13440	794.38385	817.098267	890.567322	896.567932	468.79364	480.405426	218.379852	223.36412
AT1G13448	4.302881	4.375837	3.441205	3.042185	1.156558	1.331741	0.684813	0.757282
AT1G13450	16.046535	15.238976	23.474609	23.785994	36.09288	34.854034	20.761036	21.403543
AT1G13460	6.403856	6.878199	6.53516	6.764092	7.341896	7.053475	6.890221	8.350144
AT1G13470	2.948577	3.390835	1.570289	1.668462	0.201529	0.185615	0.194122	0.218521
AT1G13480	12.087949	13.212174	2.607941	2.671814	0.963046	0.960762	2.06225	2.188206
AT1G13485	0	0.012442	0	0	0	0	0	0
AT1G13490	0.202463	0.098088	0.050094	0.064757	0	0.030218	0.036681	0.067982
AT1G13500	0.118266	0.229891	0.125098	0.151952	0.23182	0.426502	0.159402	0.128406
AT1G13510	0.874441	0.794134	0.312717	0.192649	0.674395	0.634433	0.149033	0.133879
AT1G13520	27.026409	27.983326	4.335532	3.97491	1.236893	1.508555	1.782683	1.566491
AT1G13530	4.73092	5.266034	0.979667	0.871448	1.581407	1.294237	2.70346	2.517381
AT1G13540	2.55758	2.888288	0.319901	0.365827	0.490259	0.498591	2.167372	2.025522
AT1G13550	0.673177	0.817589	0.176551	0.054516	0.056902	0.077037	1.509752	1.188725
AT1G13560	27.662016	26.084251	30.048788	30.6626	32.780083	32.265015	31.342031	30.311142
AT1G13570	9.187834	9.370659	13.65848	13.721571	14.155145	13.584409	10.638457	10.700232
AT1G13580	4.251443	3.38068	3.81943	3.620433	2.833805	3.408632	7.193995	7.446299
AT1G13590	8.405532	10.386346	6.252556	5.528563	8.265138	8.598513	13.198401	13.086254
AT1G13600	2.623235	1.765838	4.405241	4.158435	2.607811	2.533798	9.689695	8.347253
AT1G13605	0	0	0	0	0	0.064664	0	0
AT1G13607	0	0.030715	0	0	0	0	0	0
AT1G13608	0.188863	0.414541	0	0	0	0	0.367971	0.532286
AT1G13609	9.936148	10.206328	0.565221	0.516549	0.541395	0.861778	8.493556	11.667921
AT1G13610	0.055839	0.101907	0.436244	0.230815	0.092539	0.115266	0.167534	0.089006
AT1G13620	0.309516	0.274582	0.907205	0.652587	0.4578	0.560299	0.093481	0.136119
AT1G13630	0.815149	0.751533	0.642454	0.877903	0.909592	0.865909	0.767822	0.606671
AT1G13635	1.417911	0.903884	1.082023	0.829686	1.504166	1.541883	0.482146	0.649414
AT1G13640	14.20903	14.14677	28.367203	29.789007	20.500145	20.747995	28.673788	27.976816
AT1G13650	5.31712	5.240207	0.14596	0.138712	0.290853	0.276554	0.085183	0
AT1G13660	0.01042	0	0.010988	0	0.004168	0.004297	0.007595	0
AT1G13670	8.528205	9.96746	7.558748	7.494802	27.460712	26.218664	19.564236	19.529177
AT1G13680	0.169591	0.031888	0.120209	0.054911	0.086277	0.203358	0.019594	0.044509
AT1G13690	16.643686	16.195564	23.090328	22.192949	21.432045	20.444843	19.426685	18.620428
AT1G13700	9.078051	9.298823	5.433467	6.505561	13.938634	12.854573	19.958883	20.724714
AT1G13710	6.291399	7.003899	6.673473	7.075952	11.927649	11.118472	2.569082	2.369349
AT1G13720	0	0	0	0	0	0	0	0.101002
AT1G13730	10.132309	10.893974	10.97931	11.252786	9.630671	10.57474	5.448558	5.744624
AT1G13740	4.589794	5.371564	13.270853	13.41548	6.34948	6.675843	24.649464	24.666653
AT1G13750	9.695497	9.319367	3.892294	3.889266	2.993151	2.704976	4.152393	4.062154
AT1G13755	0	0.077867	0	0	0	0.040545	0.063289	0.056411
AT1G13760	0.063606	0	0	0	0	0	0	0
AT1G13770	3.924874	3.239978	4.977329	4.740901	4.140799	4.273385	4.701581	4.449859
AT1G13780	3.967292	3.686549	3.343309	3.762574	2.932783	3.060859	3.087561	3.263228
AT1G13790	2.457439	2.423571	1.477675	1.425725	1.494155	1.189948	1.316256	1.242743
AT1G13800	0.679487	0.524865	0.520355	0.452462	0.484756	0.437246	0.232829	0.182771
AT1G13810	4.406184	4.589955	4.990765	4.932253	4.5137	4.0935	3.725883	3.955143
AT1G13820	13.09272	12.394067	10.788553	10.579277	11.373978	10.966442	7.565	8.513838
AT1G13830	3.178506	3.396072	3.999092	3.558929	3.737415	3.712648	4.847622	4.106979
AT1G13840	0	0	0	0	0	0	0	0
AT1G13850	0	0	0	0	0	0	0	0
AT1G13860	4.658764	4.743001	4.327481	4.248315	3.821336	3.883242	3.950591	4.284687
AT1G13870	8.183886	8.727755	11.099042	11.028083	10.619346	10.37559	14.72048	14.293051
AT1G13880	10.591244	10.804592	9.958836	8.739287	11.190554	11.190524	14.35148	14.756873
AT1G13890	0	0	0	0	0	0	0	0
AT1G13900	9.625881	9.821596	9.14087	9.979687	11.328038	11.334093	7.659137	8.297382
AT1G13910	2.670326	2.470928	2.151188	2.180566	2.547538	2.342661	3.348327	3.761374
AT1G13920	5.730778	5.396512	5.100103	4.937442	3.631727	3.885817	7.093879	7.108738
AT1G13930	690.883362	686.655884	625.656311	613.011963	845.094849	847.151794	981.153442	982.143555
AT1G13940	6.062583	6.338569	5.90878	5.798366	7.929368	7.840268	4.334641	4.362046
AT1G13950	8.015226	9.072333	12.087609	11.556578	7.578257	8.434066	6.939238	5.934055
AT1G13960	10.877035	10.538489	16.380976	16.397688	20.099892	19.948214	41.881901	40.966579
AT1G13970	1.769448	1.675413	1.900337	1.764346	2.387192	2.112727	1.331263	1.354169
AT1G13980	12.992401	12.251308	16.255898	15.912768	19.15591	19.446802	12.967375	13.590754
AT1G13990	35.410339	34.741444	43.389244	40.847965	23.778214	23.846758	84.408905	87.548195
AT1G14000	31.801203	31.687506	27.4077	27.127411	26.038454	27.02915	64.918297	62.671967
AT1G14010	24.775711	21.577803	23.57579	24.398798	22.608635	22.812429	32.094986	30.483326
AT1G14020	5.308084	4.906703	4.722335	4.902148	5.397045	4.816932	3.90779	3.505267
AT1G14030	13.380137	13.585375	12.567014	11.204199	10.319415	10.477324	4.05247	3.64119
AT1G14040	5.781372	5.759298	2.892329	2.85629	3.155466	2.717608	2.862665	2.78023
AT1G14048	0	0	0	0	0	0	0	0
AT1G14060	15.896531	16.026791	14.811962	15.688725	10.136492	10.066294	10.087645	9.606385
AT1G14070	4.988453	4.7823	5.314205	5.175112	5.043918	5.979207	4.021776	3.781313
AT1G14071	1.317937	1.140517	1.341354	1.637824	3.735578	2.784909	1.561653	1.010023
AT1G14080	1.731193	1.573058	2.078763	1.991792	1.895718	1.686168	0.490821	0.807348
AT1G14090	1.205186	1.596099	1.451091	1.722618	1.584935	1.448905	0.988979	0.975996
AT1G14100	0.092295	0.015886	0.020506	0	0	0.015926	0.015365	0.01335
AT1G14110	0	0	0	0	0	0	0	0
AT1G14120	7.84375	7.686207	1.954753	2.599113	1.354031	1.447867	11.253256	10.645891
AT1G14130	5.047436	4.726671	4.358911	4.461831	3.389889	3.526586	5.450429	5.564286
AT1G14140	7.841902	7.945287	8.987364	9.081841	8.151632	8.724215	5.738807	5.974638
AT1G14150	20.152796	19.250975	8.454418	6.512838	17.278147	16.890358	13.618666	13.611855
AT1G14160	3.475616	3.44833	4.108526	4.77565	4.492774	4.541739	0.207601	0.329946
AT1G14170	11.117963	11.192119	13.444696	13.566483	11.328411	11.155745	12.051497	12.043612
AT1G14180	2.930819	3.262613	2.614843	2.907586	2.471736	2.575776	1.346244	1.341373
AT1G14182	0.142509	0.204746	0.224587	0	0.336287	0.208438	0.059713	0.094668
AT1G14185	1.979086	1.58605	0.995478	0.979253	1.308568	1.441787	0.726343	0.833545
AT1G14190	1.735065	1.523919	1.384797	1.221047	2.234401	2.161531	0.497805	0.649875
AT1G14200	10.70875	11.229528	17.932043	17.357372	8.74993	8.787132	22.781725	23.326946
AT1G14205	3.591433	4.123345	3.353035	4.207118	2.61482	2.458763	2.045715	2.503938
AT1G14210	31.268227	32.847511	23.245083	22.544888	37.263599	39.003803	9.67036	9.361381
AT1G14220	0.376949	0.371099	0.577752	0.627134	1.699144	1.388452	0.059781	0.072775
AT1G14225	0	0	0	0	0	0	0	0
AT1G14230	9.036117	8.643183	12.161184	12.091335	10.128601	9.613486	6.853751	6.425735
AT1G14240	1.047838	1.104891	1.669345	1.398797	1.622344	1.731247	2.161424	2.396559
AT1G14250	2.423765	2.19452	0.017975	0.029661	1.089914	0.910586	1.833274	1.596476
AT1G14260	1.049266	0.991735	0.690115	0.567005	0.825746	0.791917	0.768553	0.617671
AT1G14270	15.576106	16.146837	17.071743	17.282656	18.26911	19.653416	11.811722	11.638277
AT1G14280	27.338816	26.97308	43.338158	42.010727	46.533939	45.800236	9.826863	10.621153
AT1G14290	23.026102	24.90609	36.711441	35.359997	65.962273	67.783676	36.876057	35.35984
AT1G14300	9.04598	9.144303	11.976624	12.362908	9.116756	8.38047	5.673426	6.74821
AT1G14310	8.420006	7.670076	7.943067	7.679881	7.313123	6.897259	6.970441	6.814566
AT1G14315	0	0	0	0	0.032174	0.028525	0	0.031447
AT1G14320	270.5961	281.157959	377.757172	384.556427	275.451752	288.900513	248.299576	249.53009
AT1G14330	7.267094	7.763263	5.410979	5.192324	7.901996	7.686782	22.232534	21.964724
AT1G14340	13.722935	13.976487	13.110057	12.901233	8.927305	9.403962	11.652032	11.140723
AT1G14345	29.721588	31.954784	16.461475	16.372789	16.351778	15.888574	12.389995	12.145793
AT1G14350	9.207154	9.207511	7.782234	7.949255	7.114146	7.910818	5.516053	5.208478
AT1G14360	18.321476	18.411032	10.686274	10.966737	4.860022	5.263428	30.167145	30.637148
AT1G14370	20.991707	20.442915	6.84363	6.941717	8.188229	8.378629	23.99015	21.897684
AT1G14380	18.075136	19.044912	15.732157	17.068703	18.4011	18.538324	7.55473	8.39881
AT1G14390	1.169743	1.214082	1.610759	1.627405	1.419027	1.051033	0.618559	0.624873
AT1G14400	84.482162	83.569611	115.408257	113.717407	136.237198	133.941238	145.093292	139.594208
AT1G14410	9.806058	9.033358	11.153132	11.456527	9.086412	9.057886	5.066345	4.610821
AT1G14420	0.096252	0.133063	0.06488	0.022719	0.034833	0.134797	0.050244	0
AT1G14430	2.943601	2.51843	1.225983	1.085246	1.760282	1.798178	0.496434	0.666992
AT1G14440	7.097309	6.760422	5.287892	4.899348	9.323744	9.543117	3.240882	2.96935
AT1G14450	58.90654	59.609623	61.437305	62.777676	68.631851	72.513031	70.085777	71.861496
AT1G14455	0.646816	0.454524	0.322049	0.315108	0.262223	0.28631	0	0.042692
AT1G14460	5.973902	6.146176	4.812071	5.111828	3.798081	3.931972	4.690639	4.780333
AT1G14470	1.199197	0.821492	1.150868	1.160247	0.572373	0.46763	0.404062	0.51752
AT1G14480	2.760147	2.955209	1.464841	2.020499	0.714098	0.988389	0.888753	1.045012
AT1G14490	0.813364	0.704247	0.537903	0.408228	1.176275	0.901651	0.566975	0.616711
AT1G14500	0	0	0.03744	0	0.044406	0.109145	0	0
AT1G14510	18.411926	18.597963	22.887127	23.123383	28.416294	26.876797	25.510654	25.7563
AT1G14518	0	0	0	0	0	0.059008	0	0.027546
AT1G14520	2.803858	2.791687	2.177755	2.7992	1.597033	1.881413	9.033864	9.842659
AT1G14530	2.601674	2.72711	3.795954	3.618936	3.074942	3.623923	15.669271	16.283298
AT1G14540	37.342346	36.678078	1.76797	1.979635	1.76774	1.778551	3.693459	4.251043
AT1G14549	0	0	0	0	0	0	0	0
AT1G14550	10.050127	10.038614	0.24539	0.223659	0	0	0.250051	0.115849
AT1G14560	4.908681	5.251964	6.207994	5.635026	7.477928	7.573354	7.60112	7.880306
AT1G14570	21.413511	21.91205	25.782845	26.100033	35.716442	37.109905	29.188644	28.373003
AT1G14580	8.47403	8.588479	5.784953	6.593189	15.717526	15.377023	11.579233	11.436638
AT1G14590	4.070074	4.356547	5.94891	5.948521	5.183645	4.375755	4.478512	4.229241
AT1G14600	2.171964	1.81499	1.699317	1.569483	1.501456	2.209154	3.014892	2.682028
AT1G14610	34.690365	35.05035	40.791534	40.447582	31.6458	32.37595	22.86153	22.366596
AT1G14620	12.505934	12.428298	15.87593	16.083759	12.831749	13.751274	7.913855	8.314652
AT1G14630	2.307344	1.805686	2.696638	2.174106	2.363858	2.188632	0.807756	1.07742
AT1G14640	1.482545	1.295834	1.56284	1.866587	2.819697	3.173003	1.70296	1.559039
AT1G14642	1.441743	0.523267	1.680159	1.498245	2.417303	2.143173	2.47907	1.811919
AT1G14650	23.036839	22.613066	29.423319	29.114538	30.198084	29.637426	19.534946	20.334597
AT1G14660	2.284618	2.092749	2.573196	2.185217	2.294072	2.09198	1.892411	2.145045
AT1G14670	39.644684	40.14859	47.514137	48.30867	50.462708	48.7509	50.610008	49.216599
AT1G14680	1.515451	1.536689	2.7039	2.483209	2.937029	3.284634	2.138703	2.105544
AT1G14685	20.179741	20.124376	22.934958	20.903057	36.469048	35.692604	34.633862	33.91235
AT1G14686	0.142491	0.053163	0.081173	0.040105	0.058867	0.03273	0.101008	0.126847
AT1G14687	2.328899	2.805489	2.854652	2.885924	2.273537	2.488521	2.573209	3.436945
AT1G14688	0	0	0	0.020943	0	0	0	0.032775
AT1G14690	13.451071	12.964682	17.445581	16.834311	17.033442	18.458788	13.357718	14.052352
AT1G14700	24.409964	24.237282	14.367692	13.824625	11.986383	11.867082	8.996843	9.81938
AT1G14710	25.228281	26.172314	31.203846	32.007759	29.905708	31.468056	42.272007	42.434605
AT1G14720	35.941357	33.707554	25.120092	25.080845	46.635208	47.341145	46.910892	47.742596
AT1G14730	3.978841	3.990797	10.023533	8.397993	6.568967	7.449615	55.037945	55.62973
AT1G14740	50.333885	50.471664	59.97702	60.924309	75.112991	74.371025	66.648033	68.611908
AT1G14750	0.434792	0.350099	0.340445	0.337632	0.385131	0.366566	0.181334	0.131433
AT1G14755	0	0	0.046907	0	0.048113	0.048243	0.05694	0
AT1G14760	1.368398	1.642856	1.540071	1.140332	2.662243	2.089494	2.190457	1.860621
AT1G14770	2.161888	2.764335	2.588458	2.712406	2.88597	2.757193	2.48671	2.190335
AT1G14780	3.730422	3.687161	1.794181	1.590523	2.268929	2.32268	11.205693	10.270928
AT1G14790	6.115265	5.81202	4.233595	4.38971	5.139883	5.651776	3.84766	3.890924
AT1G14800	0	0	0	0	0	0	0	0
AT1G14810	28.846287	30.977411	46.271103	47.081543	33.302643	32.39093	17.306057	18.079247
AT1G14820	6.675138	7.102317	8.521415	8.922194	6.62867	7.575657	14.919838	14.251309
AT1G14830	32.12442	33.187225	37.184849	37.036427	32.57135	32.461685	43.286667	43.520775
AT1G14840	10.055472	9.640718	10.592525	9.956926	10.372605	10.975481	5.875487	5.741958
AT1G14850	7.323724	7.409064	9.804652	10.107509	6.871203	6.987532	7.213294	7.620051
AT1G14860	4.056643	3.912496	4.032098	3.535768	4.947342	5.30407	25.820286	25.397095
AT1G14870	194.037476	197.419022	48.026711	47.195492	48.51173	50.329769	129.66774	127.140274
AT1G14880	11.82237	10.758978	1.21327	1.400931	13.822394	12.453333	8.852945	9.067362
AT1G14890	37.042946	37.30798	42.636211	40.604778	41.956692	42.845478	77.833099	78.166008
AT1G14900	36.278122	35.581547	33.270145	32.036869	24.950022	24.68796	37.135281	36.897846
AT1G14910	16.254189	16.732737	20.320148	20.3867	30.959471	30.988619	17.321352	17.175762
AT1G14920	22.428123	23.025671	33.91283	34.439373	39.808865	40.499454	13.49305	13.851494
AT1G14930	0.174281	0.212779	0.178705	0.077623	0.186161	0.152849	0.129332	0.288257
AT1G14940	0	0	0	0	0.076014	0	0	0
AT1G14950	0	0	0	0	0.082447	0.103795	0.031562	0.074706
AT1G14960	1.42826	1.549819	2.659284	2.596919	3.121597	2.708778	0.455148	0.568725
AT1G14970	2.291805	2.344724	2.584821	2.652511	2.096821	2.041075	1.405626	1.34784
AT1G14980	80.170868	79.272575	82.642639	85.456802	45.103783	45.930569	80.325325	80.577621
AT1G14990	11.505267	11.030483	11.572908	12.126168	7.57099	7.688692	10.188229	10.502189
AT1G15000	13.98759	14.0942	10.044511	10.006283	11.036373	10.549109	6.389881	6.210053
AT1G15002	0.050848	0.161821	0.126732	0.070047	0	0.026092	0.109405	0.113748
AT1G15010	11.416301	12.650634	3.559969	3.169086	4.685431	4.914877	177.326782	179.212311
AT1G15015	0.031437	0	0	0	0.034244	0.030216	0.066642	0.008387
AT1G15020	10.657733	9.658967	15.728481	15.658073	13.845753	13.931589	7.495436	7.689762
AT1G15030	19.322636	18.067501	17.865206	17.097759	16.766724	16.998568	16.52284	16.557112
AT1G15040	26.256933	26.162619	8.103662	7.822932	7.115421	7.102076	46.83329	48.107914
AT1G15045	0	0.069682	0	0	0	0	0	0
AT1G15050	0.458109	0.30872	0.792064	0.63156	0.600289	0.459781	0.284591	0.476774
AT1G15060	10.911662	10.959509	10.444692	10.548777	9.569426	9.09444	10.064261	10.148509
AT1G15080	2.211856	2.254914	2.644858	2.796634	3.231481	3.114702	1.093276	1.343766
AT1G15090	0	0.103091	0	0	0	0	0	0
AT1G15100	21.573822	21.577923	22.73711	21.962498	15.298012	14.781799	12.925097	12.61165
AT1G15110	6.498169	6.901306	6.674856	6.678127	4.36628	4.547806	7.627146	8.399295
AT1G15120	96.420326	93.635063	105.878853	101.295471	119.064537	115.560608	97.960403	97.069588
AT1G15125	100.867485	101.217392	24.656052	24.402235	77.419533	77.032692	6.970992	7.559483
AT1G15130	27.399952	28.03879	27.567753	27.635117	31.366863	30.738192	25.516008	26.052891
AT1G15140	28.854855	28.961573	27.64057	28.5966	27.60751	28.647238	30.430252	29.616014
AT1G15150	0.294446	0.34111	0.064772	0.15817	0.056992	0.130589	0.097094	0.048491
AT1G15160	0.943159	0.843076	0.80413	0.944651	0.742801	0.735974	0.923667	0.964213
AT1G15165	1.52678	1.929283	1.661634	1.835908	1.512581	1.408835	1.879046	1.806357
AT1G15170	5.647993	6.427374	4.364728	3.642289	5.724151	5.827971	7.127375	7.638483
AT1G15175	2.381168	2.434176	2.276051	2.333212	3.87632	3.744563	3.002995	2.950422
AT1G15180	11.131359	10.967074	21.558929	19.788538	25.315811	24.929007	13.173984	13.656621
AT1G15190	0.750408	0.897165	0.796763	0.819328	0.477279	0.565747	0.616284	0.74285
AT1G15200	21.45085	22.578625	31.886141	32.025593	28.261131	29.535238	25.329828	27.767385
AT1G15210	6.03919	6.029261	8.021948	7.44449	7.732105	8.032995	1.203629	1.189188
AT1G15215	5.368906	5.462263	5.507794	5.588928	5.765134	5.283839	4.150585	4.07432
AT1G15220	3.243146	3.327752	4.994225	5.119139	4.270125	4.271394	3.831294	3.999908
AT1G15230	20.792578	18.802286	35.088219	36.121433	31.055634	30.462137	33.851982	33.905865
AT1G15240	11.010182	10.696307	11.698383	12.077043	11.382463	11.631385	10.426184	10.562519
AT1G15250	21.312403	23.22193	29.978546	30.660099	19.243425	18.271753	13.112435	13.67835
AT1G15260	18.082418	18.82205	23.765066	23.970968	28.15012	27.52441	18.172607	16.911921
AT1G15270	184.531021	187.053406	198.337555	193.831573	229.419327	230.66301	262.266083	267.590637
AT1G15280	20.280779	21.109802	25.725607	26.29649	29.583559	30.009056	25.519659	26.211647
AT1G15290	22.778826	22.413023	15.083185	15.239098	7.559244	7.484426	5.099802	5.580801
AT1G15300	0.915723	0.889724	0.699064	0.765111	0.740194	0.670633	0.823449	0.595338
AT1G15310	4.07372	4.322466	2.486973	2.662852	3.198527	2.851533	7.647352	8.155946
AT1G15320	0	0	0.034144	0.024858	0.019909	0.032207	0.147419	0.212617
AT1G15330	0.33883	0.426558	5.156893	5.170914	1.178601	1.300043	25.378487	23.453165
AT1G15340	81.16983	79.16394	90.437561	92.342049	94.279213	96.02639	136.048172	140.089951
AT1G15350	26.759411	28.140882	58.09515	60.190331	65.249763	64.58876	82.212463	83.215919
AT1G15360	0.069101	0	0	0.13875	0.064304	0.080367	0.155255	0
AT1G15370	32.818932	31.085594	37.502907	36.648407	35.265095	36.891804	70.784996	70.184113
AT1G15380	38.169132	38.764477	40.597176	40.460144	34.575638	31.875269	83.888535	85.958557
AT1G15385	0.696601	0.502318	0.292681	0.323324	0.066037	0.22646	2.331941	2.448413
AT1G15390	12.05635	11.4775	16.697527	19.088081	12.568442	12.684408	7.017901	6.770356
AT1G15400	64.381721	65.10849	93.306793	88.921432	95.739502	92.988258	101.066628	98.502045
AT1G15405	3.185127	2.512678	12.203938	11.703233	3.42128	4.58741	1.170684	2.790014
AT1G15410	7.866282	8.511794	6.16486	6.041333	6.189568	6.189581	4.168797	4.084478
AT1G15415	0.824073	0.65809	1.602964	1.769168	0.118067	0.188138	10.749346	10.9132
AT1G15420	17.719269	17.19528	28.255543	28.488007	17.563654	17.683992	25.421541	25.35354
AT1G15430	10.988111	11.162971	8.295714	9.114419	5.278926	4.89823	22.646704	22.782797
AT1G15440	9.073745	8.807632	12.670539	12.107821	8.032379	7.745806	5.44204	4.707872
AT1G15450	0	0	0	0	0	0	0	0
AT1G15460	0.434536	0.458652	0.52768	0.455255	0.270266	0.194409	0.182634	0.160521
AT1G15470	7.27275	7.685266	8.722634	8.093328	5.755559	6.575059	5.880547	5.447524
AT1G15480	5.625958	5.482427	5.666163	5.925049	6.331235	5.870105	4.506355	4.163952
AT1G15490	2.698382	2.820349	2.630011	2.445826	2.498415	2.733914	2.041995	2.212249
AT1G15500	72.686752	71.357437	90.226257	91.149277	116.092712	115.923874	56.384079	55.233215
AT1G15510	2.824672	2.842884	3.055816	3.211006	2.114484	2.289972	1.706787	1.696341
AT1G15520	2.418961	2.251379	4.707545	4.659223	0.659107	0.660842	3.977706	4.001001
AT1G15530	9.610409	10.452672	7.938884	7.287374	10.910495	11.404219	9.45988	9.264228
AT1G15540	0	0.064231	0.07596	0.098018	0	0	0	0
AT1G15550	2.608999	3.09849	2.648236	3.589574	3.103275	3.829351	2.300124	2.180233
AT1G15560	0	0	0	0	0.029389	0.001511	0.029383	0.006328
AT1G15570	4.960639	4.407735	5.307269	5.085463	5.512357	5.580441	2.353227	2.397732
AT1G15580	0.611233	0.484596	2.253301	1.755359	1.378109	1.513211	1.401438	1.787483
AT1G15590	0.198003	0.168761	0.036124	0.033632	0.389495	0.336716	0.490552	0.437023
AT1G15600	0	0	0	0.022226	0	0	0	0
AT1G15610	0.103929	0.061211	0	0	0	0	0	0
AT1G15620	0.03156	0.053873	0	0.034598	0.042574	0.024829	0	0
AT1G15630	0.331777	0.267385	0.225563	0.342029	0.211822	0.257448	0.057366	0.116628
AT1G15640	0.419003	0.311681	0.756351	0.471267	0.588719	0.518469	0.078682	0
AT1G15650	0	0	0	0	0	0	0	0
AT1G15660	5.35256	5.43876	5.612775	5.717318	6.715795	6.395215	5.869359	5.953455
AT1G15670	26.862865	25.512699	31.393187	31.206045	28.298447	25.732147	61.257675	60.545105
AT1G15680	0	0	0	0	0	0	0	0
AT1G15690	193.271286	194.341629	195.630859	194.865234	192.392365	193.977127	228.526688	228.191544
AT1G15700	5.33851	6.195965	8.043993	8.984726	6.325473	6.379944	4.371288	4.573781
AT1G15710	8.936919	8.582037	10.19488	9.678051	10.927141	9.769324	6.475717	6.57989
AT1G15720	1.842488	1.712303	2.238075	2.243475	1.441623	1.452101	1.130605	1.480309
AT1G15730	19.901213	19.299433	28.263107	28.834541	25.721306	26.142725	13.7644	12.092076
AT1G15740	36.492283	37.626183	65.40699	65.100517	51.655422	53.807587	59.608761	59.698174
AT1G15750	30.036877	29.644384	40.424072	40.835388	34.574795	35.245701	37.136463	37.46608
AT1G15757	0	0	0	0	0	0	0	0
AT1G15760	1.904615	1.92776	2.126718	1.751979	2.031007	0.926525	0.243941	0.33286
AT1G15770	0	0	0	0.02623	0	0.018646	0.02677	0
AT1G15772	0.228442	0.102332	0.075214	0.084895	0.054089	0.064087	0.048995	0.133642
AT1G15780	10.996107	10.830785	7.890982	8.244667	9.727855	9.494312	9.63993	9.69064
AT1G15790	4.96165	5.168552	4.457997	3.997932	3.785318	2.816433	3.837647	3.237867
AT1G15800	7.315008	6.938449	11.337883	10.306253	11.019629	10.052112	17.738119	17.475508
AT1G15810	12.09879	12.004948	15.092497	14.444975	15.788339	16.40538	11.16673	11.562614
AT1G15820	1561.224609	1580.709229	541.951721	548.23938	1097.159912	1110.845581	234.985184	239.142273
AT1G15825	6.612371	6.089163	3.793125	3.802496	7.240406	7.538366	1.984737	1.744609
AT1G15830	4.568681	4.147799	2.666847	2.686518	4.998163	5.144026	0.992829	1.531172
AT1G15840	0.114849	0.130791	0.942294	0.817215	0.335486	0.575993	0.414743	0.30804
AT1G15850	0	0	0	0	0	0	0	0
AT1G15860	19.257036	20.133511	19.159088	19.193699	17.600693	18.672537	30.677395	29.471615
AT1G15870	1.63475	1.005614	1.638573	2.121143	1.084252	1.137009	1.49703	1.195879
AT1G15880	21.980814	22.506308	34.835487	33.765278	45.139423	43.570469	35.907837	37.740883
AT1G15885	5.553548	5.409657	5.623974	6.095948	6.441076	6.987575	3.26485	2.738582
AT1G15890	3.844916	3.800946	1.223262	1.419722	2.278861	2.189619	0.454426	0.454111
AT1G15900	1.422579	1.134911	1.684132	2.301645	1.783831	1.842274	1.11428	1.486387
AT1G15910	11.352388	11.607658	17.297155	17.633017	15.55565	15.799743	7.17767	7.496699
AT1G15920	11.378523	11.302395	14.606853	15.283332	18.036919	17.856005	13.120166	12.995463
AT1G15930	117.811646	111.028038	187.828247	182.210083	137.213943	136.922455	97.716759	96.022987
AT1G15940	10.066016	10.222654	9.302966	9.166326	6.585248	6.31053	8.42504	8.61372
AT1G15950	58.305065	60.504818	50.905239	50.736599	36.183907	36.713512	43.931812	44.207294
AT1G15960	2.411119	2.316728	2.226505	2.295765	3.026333	3.20065	3.197762	3.143102
AT1G15970	5.297289	4.708446	7.223872	6.649182	4.825149	4.855087	6.976282	6.792797
AT1G15980	34.775528	34.799622	6.89777	6.519355	16.094679	16.853617	8.181959	7.672624
AT1G15990	0	0	0	0	0	0.012828	0.016405	0
AT1G16000	20.051723	21.534088	24.156927	26.169664	15.030471	15.195891	15.500719	14.401466
AT1G16010	18.390465	18.23097	17.733232	17.082264	15.67118	16.024187	22.414314	22.713289
AT1G16020	7.477991	7.61741	6.839419	6.211635	6.0801	6.005368	4.267899	4.418264
AT1G16022	0.641052	1.29716	1.161005	1.546527	1.399586	1.898047	1.040056	0.848462
AT1G16025	0	0.143185	0.142566	0.028484	0.156671	0	0	0
AT1G16030	10.27188	9.793957	3.328335	3.017224	2.248911	2.071398	1.684123	1.755445
AT1G16040	11.365623	11.23053	11.436027	11.914592	9.355383	9.346857	8.984538	8.958113
AT1G16060	4.122169	3.673501	2.709184	2.280123	2.30955	2.695014	3.820868	4.270704
AT1G16070	0.986514	1.061853	0.92284	0.78308	0.519345	0.787796	0.42079	0.555182
AT1G16080	29.650011	28.503513	25.156881	26.129644	17.139273	18.83569	17.865137	18.009489
AT1G16090	2.08068	1.956181	2.428526	2.332221	1.655961	1.376518	2.195092	2.510407
AT1G16100	0	0	0	0	0	0	0	0
AT1G16110	11.775686	11.947968	3.080629	2.781871	3.722823	3.938745	5.163837	4.558851
AT1G16120	0.354593	0.329959	0.447259	0.429676	0.258313	0.414281	1.287205	1.609035
AT1G16130	6.533498	6.350375	2.137165	2.234386	1.574069	1.34528	8.027428	7.462741
AT1G16140	0.773782	0.914133	0.539732	0.513691	0.567639	0.553275	0.153072	0.291698
AT1G16150	1.760548	1.81886	0.956979	1.034388	0.704832	0.578342	1.703296	1.423225
AT1G16160	0.755024	0.569899	0.550716	0.461159	0.241555	0.261182	0.022028	0.063836
AT1G16170	15.763821	15.997374	25.458536	25.937317	22.286228	22.395555	16.055033	15.899958
AT1G16180	80.540649	79.372269	84.986855	84.949219	115.770157	113.720566	107.06897	104.464783
AT1G16190	10.092116	9.823624	11.46383	11.37711	9.615372	9.458146	6.219894	6.246792
AT1G16210	51.28854	49.444885	62.73011	63.72596	49.973736	51.063961	62.35078	64.549965
AT1G16220	1.694411	1.756187	1.897045	1.528167	1.298132	1.356761	0.813309	0.63756
AT1G16225	0.133969	0.096465	0.133904	0.135248	0	0.060286	0.04032	0.126064
AT1G16230	0.22678	0.065539	0	0.086087	0.108791	0.185679	0.260659	0.103953
AT1G16240	52.980671	52.668007	92.455032	91.49794	78.454262	80.321144	76.171051	76.897629
AT1G16250	6.786689	6.820938	10.870722	10.39246	9.543794	9.405647	6.612463	7.442659
AT1G16260	7.710135	7.943011	3.963795	3.774671	3.640084	4.003124	2.251877	1.997069
AT1G16270	8.328711	8.654183	7.057073	7.164615	6.400919	6.745001	6.351874	6.54263
AT1G16280	6.273243	6.556123	7.365018	7.875511	6.423937	6.783741	3.628426	3.277578
AT1G16290	0.019279	0	0.016287	0	0	0	0.14253	0.017824
AT1G16300	5.354926	5.876279	6.274518	6.626496	4.104656	4.401916	6.075057	6.419264
AT1G16310	2.12007	2.287319	2.425436	2.227145	1.95622	2.093808	4.808559	5.210821
AT1G16320	14.649184	14.690401	15.724135	16.038984	15.700109	17.673119	22.775667	22.774261
AT1G16330	1.443672	1.166543	0.964988	0.970129	1.274532	1.541011	1.083982	0.744366
AT1G16340	9.704424	9.89277	14.428614	14.492085	9.276472	9.75984	6.232651	6.473681
AT1G16350	30.565695	33.199722	37.412895	37.787483	24.776035	24.144426	20.301868	21.313257
AT1G16360	0.25837	0.266255	0.12593	0.120375	0.139579	0.124959	0.155523	0.201837
AT1G16370	1.439715	1.719876	1.711513	1.827607	1.501865	1.843973	9.78441	9.605234
AT1G16380	0	0	0	0.016631	0	0	0	0
AT1G16390	8.37449	9.101465	2.228007	2.091435	5.235456	6.277071	6.219739	6.348761
AT1G16400	25.735935	25.08329	13.757415	14.006409	10.541442	10.42035	2.293407	2.211831
AT1G16410	53.453423	51.549316	18.965073	18.546217	22.067448	21.812845	7.667521	8.564662
AT1G16420	0.598649	0.427853	0.681801	0.723956	0.19202	0.208405	0.519005	0.704676
AT1G16430	3.962902	3.169841	5.337312	5.153289	2.895409	3.283378	3.415054	3.009658
AT1G16440	0.220133	0.187619	0.524112	0.529252	0.828793	0.785571	0.175486	0.254441
AT1G16445	1.990076	2.297158	1.932276	1.740625	2.320486	2.549062	1.019628	1.292911
AT1G16450	0	0	0	0	0	0	0	0
AT1G16460	24.664452	25.799368	23.59231	24.299681	22.097889	21.753305	15.966398	16.712532
AT1G16470	31.484159	31.833921	40.52388	38.883755	33.530754	33.506969	46.878281	47.789097
AT1G16480	0.829737	0.800461	0.904235	0.91288	0.678247	0.675797	0.565256	0.527803
AT1G16489	0.564082	0.515583	0.704968	0.622522	1.018928	0.773808	0.84589	0.995009
AT1G16490	0.916976	0.840327	1.180059	1.038348	1.026136	1.168945	0.742348	0.916488
AT1G16500	3.699332	3.824541	4.386864	4.201153	3.100953	3.363399	1.555094	1.627091
AT1G16510	5.056141	5.880589	6.093365	6.480426	5.332022	4.71855	2.602134	2.465521
AT1G16515	0.669723	0.781939	2.571936	3.540816	1.138004	0.972512	2.501476	3.614737
AT1G16520	7.189048	7.345967	11.043836	10.819016	6.927383	7.590007	9.403935	10.350071
AT1G16530	0.65056	0.433562	1.243599	0.932877	0.833056	0.996427	0.565315	0.539937
AT1G16540	3.495279	3.179614	3.295635	3.291222	2.687208	2.593017	6.947544	6.965603
AT1G16550	1.599799	1.984343	1.929148	1.938435	1.937088	1.830397	1.133211	0.85227
AT1G16560	25.144377	25.494215	30.773943	29.680996	25.820278	24.628845	23.948885	23.933342
AT1G16570	7.051062	6.761551	7.376097	8.033815	6.861942	6.716941	5.849487	6.139504
AT1G16590	2.675011	2.99991	2.946644	2.574112	3.765512	3.098845	2.150636	1.678493
AT1G16600	0.08032	0.117485	0.070409	0.012365	0.006536	0.092482	0.036353	0.010291
AT1G16610	28.248461	28.328253	37.878223	34.376671	35.090645	33.352108	37.380489	39.060226
AT1G16620	0	0.002859	0.007945	0.021989	0	0.029674	0.005009	0
AT1G16630	2.769399	3.050234	2.03855	2.246532	2.272568	2.391044	1.283321	1.253016
AT1G16635	0.424455	0.403319	0.251079	0.28354	0.234786	0.178489	0	0.018661
AT1G16640	1.285562	1.116341	0.735711	0.785336	1.046888	0.643761	0.572734	0.534082
AT1G16650	3.558708	3.158784	3.121038	3.169301	2.895076	3.38466	0.761373	0.853982
AT1G16660	0	0	0	0	0	0	0	0
AT1G16670	10.166275	10.261379	6.498649	6.530967	6.435533	6.324641	8.278504	7.953751
AT1G16680	8.488693	8.731195	10.179408	10.173553	8.244416	8.523119	6.035646	5.341619
AT1G16690	2.654206	2.557651	3.028308	3.076767	2.509935	2.666696	2.131008	2.238992
AT1G16700	33.714615	32.327538	36.040764	37.613506	24.167717	25.168137	31.398319	30.869707
AT1G16705	0.383743	0.443267	0.266928	0.186057	0.183491	0.184057	0.347419	0.173662
AT1G16710	6.388004	6.269524	5.7152	5.707015	5.58653	5.759367	5.952493	6.284655
AT1G16720	41.712517	43.536789	20.838505	20.482269	51.211361	50.863384	24.648706	24.231998
AT1G16730	2.895397	2.97075	2.011347	2.175775	0.88109	0.663168	0.445837	0.73132
AT1G16740	26.069942	24.232054	24.324646	25.866369	27.557932	30.499763	20.524988	22.155031
AT1G16750	4.64813	5.409012	3.766793	4.064533	3.474987	3.560738	5.184684	5.45159
AT1G16760	0	0.025807	0.007496	0	0.044415	0.029026	0.02868	0.006787
AT1G16770	0.119	0.077231	0.15141	0.088563	0.053592	0.166655	0.123517	0.205185
AT1G16780	4.886859	4.935926	4.805481	4.18343	3.078292	3.055024	1.794989	1.988814
AT1G16790	6.590521	6.891752	6.644665	6.964262	8.233804	7.343705	6.845447	6.304109
AT1G16800	1.574824	1.408925	1.258931	1.13416	1.081362	1.033982	0.622176	0.686448
AT1G16810	53.626431	53.625702	66.468704	68.63372	80.542915	80.6679	102.511551	103.434013
AT1G16820	2.436443	1.742998	3.446888	2.804261	3.054712	3.288176	4.068136	3.620814
AT1G16825	3.347909	2.90992	3.260048	3.030528	3.196507	2.861547	2.719193	2.781984
AT1G16830	0.896516	0.672215	1.177683	1.0366	1.213286	0.918607	0.407709	0.434834
AT1G16840	32.212223	32.16399	38.996243	38.192436	53.435532	50.13924	103.927979	103.46698
AT1G16850	5.019195	5.158025	65.559288	66.922287	4.783583	4.572587	146.855194	143.846405
AT1G16858	8.190411	8.445998	8.975263	9.391238	7.601594	8.280317	13.706846	13.025933
AT1G16860	9.609114	10.086546	11.975901	11.711841	12.85358	11.645494	18.08102	18.520405
AT1G16870	14.634531	15.548662	17.191383	18.513763	13.026761	13.424077	10.221429	10.460755
AT1G16880	121.019707	117.652817	113.236	111.832001	97.934921	91.962273	108.788612	106.804901
AT1G16890	66.791679	67.685898	90.192261	90.078224	93.493668	95.524002	128.083847	130.714493
AT1G16900	6.657246	6.638716	5.38735	5.12837	5.561228	5.464064	4.788442	4.997576
AT1G16905	0.255798	0.155158	0.389329	0.220327	0.369975	0.474358	0.066214	0.197778
AT1G16910	0.085951	0.119363	0.200796	0.316763	0.43494	0.280385	0.176721	0.333362
AT1G16916	7.528845	7.991253	12.136648	12.35849	9.181575	7.695067	7.392172	6.365314
AT1G16920	32.491951	31.788464	47.595222	48.422619	48.297108	47.376362	40.717743	39.557911
AT1G16930	4.653919	4.812158	4.010426	3.980109	3.763738	4.037786	1.93663	1.883281
AT1G16940	0.021107	0	0.023802	0.022517	0	0	0	0
AT1G16950	0	0.08064	0.143725	0.169775	0.04331	0.025566	0.045274	0
AT1G16960	7.312161	6.870498	6.892057	6.671594	8.864998	7.504327	6.490554	6.327674
AT1G16970	6.723536	6.510714	6.044454	5.546107	3.969706	3.732665	3.605052	3.910141
AT1G16980	0.004273	0.004222	0	0	0.014087	0.007238	0.004153	0.031169
AT1G17000	0.016243	0.013944	0.011589	0	0.005362	0.005376	0	0.014865
AT1G17010	0	0	0	0	0	0	0	0
AT1G17020	11.251829	10.343439	9.570152	9.471	2.259756	1.719197	11.931892	11.744846
AT1G17030	0.291061	0.263725	0.58592	0.302898	0.69504	0.516224	0.54181	0.504037
AT1G17040	2.344121	2.41744	1.695728	1.944848	1.94028	2.017579	2.054896	2.304929
AT1G17050	10.230667	9.466533	6.587974	6.858799	3.045863	3.052246	10.224513	11.187095
AT1G17060	5.530648	6.045746	5.844823	5.646997	6.807972	6.203659	9.451632	10.281496
AT1G17070	5.267223	5.307392	4.852569	5.232342	4.869822	4.817801	5.381392	5.457674
AT1G17080	36.895741	36.703548	44.432217	43.253414	40.596977	39.545677	64.096893	63.81348
AT1G17090	1.820937	2.464564	3.784949	2.92534	2.693784	2.08485	2.501512	2.454642
AT1G17100	18.249256	18.492119	20.159178	22.05394	9.705564	10.277553	17.094078	16.993025
AT1G17110	10.439097	10.215434	11.751132	11.914742	12.708272	13.134349	20.315819	20.248148
AT1G17120	8.869348	9.118835	12.441411	12.054824	10.910624	10.656208	10.088811	10.584561
AT1G17130	21.678387	22.070478	20.830484	21.137783	20.310995	19.586863	28.096409	27.548025
AT1G17140	28.943293	29.586245	26.411356	27.44385	19.728027	21.077419	13.229138	13.507038
AT1G17145	13.641301	12.867881	20.69969	21.447664	19.481888	19.126942	12.210814	11.70764
AT1G17147	36.907436	37.831371	5.636312	6.081422	8.571056	10.174423	1.820755	1.822053
AT1G17150	0.035642	0.021914	0	0.042141	0.022922	0	0.090083	0.075856
AT1G17160	11.801787	11.486292	17.105326	16.359053	13.074244	14.238627	12.41611	12.499677
AT1G17170	34.743931	34.64296	25.671349	26.717867	7.315394	7.828395	32.693657	31.823503
AT1G17180	19.130381	18.150837	6.694335	6.252449	6.470355	6.422721	11.387176	11.299759
AT1G17190	11.763264	12.706164	18.167145	16.850248	18.023615	18.558764	13.563462	13.980657
AT1G17200	34.2999	35.500553	43.20731	42.467808	73.113716	72.689377	30.184433	31.944368
AT1G17210	24.340349	23.801601	33.560383	34.039688	21.722591	22.372749	18.475962	19.114374
AT1G17220	51.6189	51.588581	34.28397	34.22271	42.607635	43.836437	24.343994	24.24309
AT1G17230	3.463135	3.191181	3.984463	3.875452	3.709724	3.542519	6.04182	5.970399
AT1G17232	0.005645	0.029822	0.005195	0	0.006275	0	0.013006	0
AT1G17235	0.262871	0.253732	0.131634	0.400493	0.204747	0.245505	0.384216	0.46461
AT1G17240	0.579155	0.384601	0.429167	0.355171	0.741004	0.61287	0.622224	0.589516
AT1G17250	0.094722	0	0.060208	0	0	0	0	0
AT1G17255	1.842985	1.769066	1.42978	1.582949	1.171277	1.228634	1.011816	1.11931
AT1G17260	0.426078	0.497061	0.246769	0.368656	0.185853	0.306627	0.264069	0.293809
AT1G17270	2.927129	3.020033	2.701458	2.373705	2.592586	2.865377	2.594399	2.245933
AT1G17275	0	0	0	0	0	0	0	0.006195
AT1G17277	0	0	0	0	0	0	0	0
AT1G17280	21.228676	21.795835	20.899385	20.712206	25.220842	25.496677	40.630917	39.937489
AT1G17285	0.869667	0.918417	1.050268	0.887739	0.729128	0.518908	1.10357	1.682618
AT1G17290	89.809845	87.639618	68.756493	67.31871	63.862885	63.90501	84.293419	82.841721
AT1G17300	0.474394	0.227543	0.258399	0.433758	0.921827	0.669576	0.492002	0.41767
AT1G17310	0.382568	0.353727	0.19679	0.06368	0.180386	0.173794	1.218113	1.260984
AT1G17330	10.177761	11.005392	10.109335	10.153485	11.110802	11.006395	15.728581	14.570311
AT1G17340	11.61592	11.201649	9.458923	9.505589	9.306827	9.608284	15.580381	14.838911
AT1G17345	0.848729	0.911601	0.594646	0.700074	1.558414	1.838878	3.073066	3.096078
AT1G17350	6.763238	8.601769	12.403816	11.058299	5.691677	6.358064	4.929697	4.900156
AT1G17360	8.393314	8.674623	6.16367	5.916749	3.546907	3.635455	3.214556	3.108595
AT1G17370	23.832914	24.429167	24.796412	24.896275	20.463787	20.584429	34.185535	32.671501
AT1G17380	1.481065	2.007418	1.283675	1.267864	0.499218	0.423162	7.34603	7.694
AT1G17390	0.01345	0.077721	0.050626	0.022193	0.041065	0	0.119528	0.084432
AT1G17400	0.494487	0.635719	0.61455	0.712504	0.525071	0.631899	0.816054	0.562385
AT1G17410	4.420518	3.604857	9.27462	9.047843	5.731755	6.211159	6.626764	5.812022
AT1G17420	13.042297	12.763543	1.305042	1.187172	0.929551	1.014398	6.649828	7.042661
AT1G17430	6.17405	6.06383	8.326693	6.976747	6.541775	5.798262	3.291336	2.83573
AT1G17440	10.668298	11.16676	9.739193	9.574103	11.081008	10.882685	13.138836	14.272832
AT1G17450	4.012428	3.734542	3.236186	3.504027	4.012805	4.063469	4.241975	4.111364
AT1G17455	6.856565	7.061898	10.980279	12.252519	9.9882	10.812519	7.273279	7.763142
AT1G17460	3.102587	3.187917	2.403413	2.231848	3.599407	3.486566	2.945276	2.825229
AT1G17470	38.016094	38.027294	57.555008	58.413593	51.50066	49.381065	31.371586	32.377743
AT1G17480	1.538538	1.571019	1.170678	1.108065	1.328951	1.377505	0.598947	0.733439
AT1G17490	12.215644	12.208098	12.123403	12.940779	12.305204	12.08728	26.203568	28.904396
AT1G17495	0	0	0	0	0	0	0	0
AT1G17500	10.41279	11.216434	8.426801	8.636903	6.968005	7.432325	14.113292	13.727082
AT1G17510	5.503878	5.759367	5.227897	5.715353	4.313993	3.599804	4.39269	5.264231
AT1G17520	8.39785	8.413802	11.00925	11.662577	8.299927	8.453105	8.544104	8.88908
AT1G17530	21.645334	20.596172	43.742092	46.324242	40.789204	40.864395	32.092926	31.970093
AT1G17540	0.033603	0.022709	0.024835	0.005996	0.011103	0.033662	0	0.028409
AT1G17545	0	0	0	0	0	0	0	0
AT1G17550	13.115401	12.403023	20.187063	20.65313	8.829341	8.68459	34.660595	35.468967
AT1G17560	8.225584	7.579919	9.156706	9.085927	5.423406	4.852839	3.576118	3.408195
AT1G17570	0.085251	0	0	0	0	0.096487	0.089039	0.009854
AT1G17580	8.657848	8.551173	9.312131	9.355341	7.143634	6.891226	5.71287	6.067194
AT1G17590	3.06266	3.25508	2.752095	2.583262	2.30647	2.455466	1.286537	1.369809
AT1G17600	0.710661	0.630368	0.447886	0.413132	0.22133	0.264904	0.25318	0.313859
AT1G17610	0.738344	0.613053	0.314201	0.415944	0.079848	0.137113	0.183959	0.194756
AT1G17615	0	0.019752	0	0	0	0	0	0.020678
AT1G17620	31.335234	30.20763	22.219263	22.65126	32.905209	33.535107	27.129787	27.08287
AT1G17630	0.864911	0.896276	1.128014	1.033193	0.494405	0.503831	0.499873	0.537943
AT1G17640	3.50872	3.411585	6.014806	5.975731	4.098776	4.070344	3.210551	3.478754
AT1G17650	13.56967	11.981318	16.884586	17.267817	13.215535	13.8827	10.582028	11.303632
AT1G17660	0	0	0	0	0	0	0	0
AT1G17665	2.557557	2.323136	8.269213	7.526226	10.576929	9.753619	6.764485	7.050818
AT1G17670	0	0	0	0	0	0	0	0
AT1G17680	7.626212	7.436093	9.488351	9.75086	7.496819	7.314949	7.578437	6.91055
AT1G17690	8.089402	7.499061	9.180765	8.758072	6.702414	6.396808	4.475413	4.436183
AT1G17700	6.024247	5.149848	5.520996	6.338187	7.419981	7.186639	7.510832	8.493701
AT1G17710	22.69997	23.693258	4.795501	5.287467	0.977937	0.862311	4.148077	3.839483
AT1G17720	23.301472	23.082157	22.016912	22.55859	28.210358	28.322224	34.009121	34.648491
AT1G17730	27.362034	25.498499	28.535316	30.070724	26.24872	27.40797	37.544189	37.09034
AT1G17744	0.130505	0.210169	0.110001	0.083186	0.024056	0.075607	0.40304	0.36016
AT1G17745	65.751915	66.676659	38.947975	40.159046	9.535619	9.161595	39.340996	40.105095
AT1G17750	0.942774	1.154608	0.576253	0.617779	0.266535	0.452043	0.767778	0.732993
AT1G17760	6.60497	6.892368	6.611315	6.329116	5.466753	5.570784	4.866591	4.999533
AT1G17770	0	0	0.015276	0.015078	0.003975	0	0	0
AT1G17780	8.994184	8.498538	10.248696	9.795117	12.466424	12.600863	14.852978	14.66532
AT1G17790	4.90108	4.993348	4.639006	4.586078	4.264022	4.264894	4.700679	4.257776
AT1G17800	0	0	0	0	0	0	0	0
AT1G17810	0.062474	0.049321	0.423611	0.338211	0.112304	0.089425	2.197618	1.751295
AT1G17820	4.592883	4.404556	3.860019	4.330959	3.029185	3.033884	4.96715	5.238047
AT1G17830	2.658451	2.693873	1.700692	1.895584	0.640394	0.627193	3.930169	3.8023
AT1G17840	25.392649	26.318163	21.810884	22.288885	24.246389	24.534254	56.050076	57.295002
AT1G17850	5.669444	6.341526	4.881429	4.729877	4.935956	5.042345	2.134564	2.223157
AT1G17860	97.84655	97.037193	57.498249	53.977104	106.557602	108.768188	89.974205	87.146751
AT1G17870	1.787685	1.756874	2.230707	2.370461	0.579618	0.517194	1.966876	1.745984
AT1G17880	135.856705	131.722229	195.897171	191.70372	177.678284	175.600723	140.188416	140.968689
AT1G17890	19.016466	19.370543	20.956999	20.444506	14.938913	16.981726	22.306833	20.876127
AT1G17900	0	0	0	0.036158	0	0	0	0
AT1G17910	0	0	0	0	0	0	0	0
AT1G17920	1.33621	1.545586	0.938617	0.990375	1.44389	1.218358	0.749374	0.899122
AT1G17930	4.42	4.534158	5.307816	5.462668	4.512189	4.408132	4.841691	5.288309
AT1G17940	6.196631	6.453504	16.183805	15.608274	8.233329	9.189069	67.326958	66.806122
AT1G17950	0.972849	0.940308	0.751915	0.875735	0.735102	0.624714	3.505777	3.605861
AT1G17960	1.749789	1.667842	1.381635	1.401682	1.84996	1.767246	1.743601	1.654694
AT1G17970	12.702939	12.777489	8.596913	8.612883	14.076745	14.069449	7.169204	7.953676
AT1G17980	13.707819	13.512794	9.966058	8.975111	12.912794	12.255535	8.064614	7.911556
AT1G17990	10.030631	9.793419	6.825262	6.754087	4.182454	4.265659	1.53353	1.578462
AT1G18000	6.08307	5.706759	2.902058	2.708839	4.32958	4.023298	1.703826	1.864381
AT1G18010	6.503292	6.489795	3.197818	3.004912	4.070487	4.448873	1.837385	1.875447
AT1G18020	11.778055	12.226244	7.451182	7.087096	5.021543	4.964357	1.8395	1.613779
AT1G18030	6.822397	6.510093	7.046155	7.693934	5.537555	5.599363	3.375734	3.456823
AT1G18040	4.336056	3.941691	3.370574	3.937612	4.219487	4.021389	5.739825	4.841867
AT1G18050	0.025659	0.050705	0	0	0.031066	0	0	0
AT1G18060	41.314411	40.911701	19.758583	20.151871	32.958935	33.221893	12.924364	13.416533
AT1G18070	57.578671	57.185093	61.529938	62.14798	48.281567	49.753773	42.48764	41.690662
AT1G18075	3.045397	2.32233	3.080101	2.444215	1.231273	1.55468	0.270416	0.297577
AT1G18080	192.393311	194.152252	272.586121	275.445465	155.66774	156.872955	112.634392	113.898491
AT1G18090	2.229808	2.39138	2.105882	2.339095	1.502018	1.552836	0.659385	0.987453
AT1G18100	1.145326	1.507386	3.904903	3.162778	1.557285	1.956735	11.639773	11.931728
AT1G18120	0	0	0	0	0	0	0.034594	0.041502
AT1G18130	0	0.030845	0.094093	0.069407	0.07613	0	0.037875	0.080924
AT1G18140	0.927251	1.106085	0.530454	0.51789	0.736218	0.675306	0.638002	0.421531
AT1G18150	19.595409	18.77623	12.619714	12.827453	20.675467	19.970533	11.448966	11.788757
AT1G18160	15.369619	16.074505	17.542776	17.803162	16.516411	15.992866	11.108913	11.227194
AT1G18170	16.87627	17.755028	14.343439	13.032815	16.232883	16.927988	12.508527	12.810487
AT1G18180	1.946226	2.137128	2.10813	2.162391	2.059328	2.654154	3.990871	3.74421
AT1G18190	7.364093	7.224231	6.323849	6.304124	7.007419	6.531204	7.060936	7.813623
AT1G18191	0	0	0	0	0	0	0	0
AT1G18200	4.215207	4.51528	2.269524	2.368245	3.533192	3.135589	3.929663	4.400744
AT1G18210	52.622215	53.262493	62.00087	53.557331	42.306587	42.505386	91.132111	88.914879
AT1G18220	0	0	0	0	0.08995	0.088096	0	0
AT1G18230	0	0.004817	0	0.03721	0.022333	0	0.072501	0.044523
AT1G18240	0	0.028497	0	0	0.021649	0.019963	0.002576	0.05351
AT1G18250	12.569093	11.251171	9.702751	11.038549	7.052037	7.187982	4.068829	3.007787
AT1G18260	23.049543	23.181744	28.253944	28.861664	24.991463	26.292999	31.067484	32.054047
AT1G18265	2.812384	2.999943	1.573217	1.673378	3.528763	3.480648	2.857373	3.267839
AT1G18270	15.315404	15.43663	16.706766	16.41745	22.153502	21.001307	52.023151	53.041969
AT1G18280	0.205421	0.040165	0.029601	0.073717	0.326667	0.245978	1.99704	2.220475
AT1G18290	1.150731	1.526181	1.117595	1.083089	1.691675	2.187097	5.042665	4.758095
AT1G18300	28.666039	28.805119	5.819713	4.993102	4.75264	4.834749	9.074935	9.203914
AT1G18310	0	0	0	0	0	0	0.023609	0.00922
AT1G18320	1.346152	1.378904	2.380383	2.001608	1.236134	1.458825	0.95828	1.076563
AT1G18330	13.379314	12.811585	15.368091	15.424267	29.111969	28.068228	4.824531	4.800014
AT1G18335	4.799604	4.760455	4.674589	5.334432	4.36074	4.672356	4.336969	4.163027
AT1G18340	5.483984	5.92069	5.014109	5.359204	6.292425	6.243867	3.475132	3.579821
AT1G18350	0.667595	0.654164	0.184663	0.135431	0.546253	0.347527	0.774222	0.739133
AT1G18360	9.503336	9.329849	6.994052	6.642069	7.281661	6.806991	6.881078	6.807391
AT1G18370	4.795254	4.938456	3.591194	3.853528	3.316634	3.053873	1.947155	2.077608
AT1G18382	0.111254	0.245113	0.038399	0.070491	0.065918	0.033428	0.185033	0.159391
AT1G18390	13.900908	13.548584	7.382946	7.339596	8.092446	7.64777	12.343861	11.935232
AT1G18400	9.144711	8.932126	9.979546	11.489729	28.80052	28.557333	10.064049	10.97972
AT1G18410	0.130489	0.089207	0.074764	0.133	0.161894	0.081716	0.065175	0.051401
AT1G18415	2.365751	2.285367	2.606228	3.148698	2.443369	2.476632	1.253913	1.361283
AT1G18420	0.786748	0.929684	1.405683	1.279566	1.376626	1.381259	0.371033	0.400492
AT1G18430	0.108684	0.177546	0	0.317106	0.416977	0.377906	0	0.202005
AT1G18440	6.105104	6.280415	8.330627	7.826797	6.672953	5.762231	6.111333	6.399597
AT1G18450	18.372095	19.241547	33.528561	33.34586	18.638306	20.101908	16.248489	16.584854
AT1G18460	18.076414	16.966639	17.68449	18.119011	16.840433	17.261887	26.714365	27.544916
AT1G18470	25.868898	25.429186	19.078556	18.306038	29.395952	30.005066	16.923605	16.624641
[truncated: 31,603 more rows]
